# Supplementary material for: Effectiveness of bimanual coordination tasks performance in improving coordination skills and cognitive functions in elderly
Source: PLoS One. 2020 Mar 4;15(3):e0228599. doi: 10.1371/journal.pone.0228599 (PMC7055901; doi:10.1371/journal.pone.0228599)
Supplement: S1 File — (XLSX) [file pone.0228599.s001.xlsx]

## Sheet: error indicators
Participant	training session	part	task	Error	Variability	Execution time
b09	1	1	IAP	0.61	0.272	71.9672
b16	1	1	IAP	0.111	0.086	72.0721
b12	1	1	IAP	0.221	0.118	71.9457
b03	1	1	IAP	0.0467	0.0349	71.9486
b15	1	1	IAP	0.236	0.138	72.0339
b02	1	1	IAP	0.75	0.581	72.5333
b18	1	1	IAP	0.11	0.081	71.8182
b11	1	1	IAP	0.85	0.491	71.7647
b01	1	1	IAP	0.106	0.12	71.6981
b24	1	1	IAP	0.0539	0.0363	71.9852
b26	1	1	IAP	0.333	0.31	72.0721
b08	1	1	IAP	0.398	0.29	72.1106
b07	1	1	IAP	0.086	0.089	72.093
b04	1	1	IAP	0.082	0.0574	71.9512
b21	1	1	IAP	0.192	0.184	71.875
b14	1	1	IAP	0.159	0.119	71.6981
b06	1	1	IAP	0.172	0.2	72.093
b25	1	1	IAP	0.299	0.432	71.9064
b17	1	1	IAP	0.157	0.081	71.9745
b19	1	1	IAP	0.31	0.235	71.9355
b20	1	1	IAP	0.077	0.0499	71.9481
b22	1	1	IAP	0.097	0.063	72.1649
b23	1	1	IAP	0.113	0.099	71.6814
b10	1	1	IAP	0.157	0.111	71.9745
b05	1	1	IAP	0.199	0.199	72.3618
b13	1	1	IAP	0.187	0.134	71.6578
b09	1	2	IAP	0.503	0.241	51.2922
b16	1	2	IAP	0.126	0.111	51.5873
b12	1	2	IAP	0.193	0.162	51.2953
b03	1	2	IAP	0.0407	0.0275	51.3514
b15	1	2	IAP	0.141	0.089	51.773
b02	1	2	IAP	0.44	0.158	51.3636
b18	1	2	IAP	0.088	0.102	51.5909
b11	1	2	IAP	0.76	0.268	51.5789
b01	1	2	IAP	0.088	0.0421	51.1364
b24	1	2	IAP	0.092	0.0511	51.6304
b26	1	2	IAP	0.267	0.182	51.3109
b08	1	2	IAP	0.275	0.186	51.2727
b07	1	2	IAP	0.11	0.045	51.4545
b04	1	2	IAP	0.071	0.117	51.4085
b21	1	2	IAP	0.376	0.229	51.3298
b14	1	2	IAP	0.129	0.107	51.1628
b06	1	2	IAP	0.158	0.089	51.2658
b25	1	2	IAP	0.198	0.243	51.5152
b17	1	2	IAP	0.252	0.085	51.1905
b19	1	2	IAP	0.314	0.1	51.2739
b20	1	2	IAP	0.094	0.079	51.2766
b22	1	2	IAP	0.115	0.0574	51.2174
b23	1	2	IAP	0.079	0.068	51.519
b10	1	2	IAP	0.256	0.148	51.5625
b05	1	2	IAP	0.213	0.178	51.1737
b13	1	2	IAP	0.291	0.136	51.5464
b09	1	3	IAP	0.386	0.241	40.1554
b16	1	3	IAP	0.146	0.111	40.0685
b12	1	3	IAP	0.246	0.162	39.8374
b03	1	3	IAP	0.045	0.0275	40
b15	1	3	IAP	0.13	0.089	40.0769
b02	1	3	IAP	0.212	0.158	40.0943
b18	1	3	IAP	0.128	0.102	40.0781
b11	1	3	IAP	0.62	0.268	39.8387
b01	1	3	IAP	0.064	0.0421	40.1562
b24	1	3	IAP	0.069	0.0511	40.1449
b26	1	3	IAP	0.204	0.182	40.1961
b08	1	3	IAP	0.226	0.186	39.823
b07	1	3	IAP	0.065	0.045	39.6923
b04	1	3	IAP	0.125	0.117	40.08
b21	1	3	IAP	0.224	0.229	39.7321
b14	1	3	IAP	0.159	0.107	40.2516
b06	1	3	IAP	0.126	0.089	39.8413
b25	1	3	IAP	0.221	0.243	40.2715
b17	1	3	IAP	0.226	0.085	39.823
b19	1	3	IAP	0.166	0.1	39.759
b20	1	3	IAP	0.077	0.079	39.8701
b22	1	3	IAP	0.098	0.0574	40
b23	1	3	IAP	0.083	0.068	40.1205
b10	1	3	IAP	0.176	0.148	39.7727
b05	1	3	IAP	0.195	0.178	40
b13	1	3	IAP	0.236	0.136	39.8305
b09	1	1	IAP	0.61	0.347	72.1311
b16	1	1	IAP	0.105	0.07	71.4286
b12	1	1	IAP	0.153	0.1	71.8954
b03	1	1	IAP	0.0435	0.0329	71.954
b15	1	1	IAP	0.206	0.223	71.8447
b02	1	1	IAP	0.262	0.379	72.1374
b18	1	1	IAP	0.092	0.0572	71.7391
b11	1	1	IAP	0.075	0.069	72.1333
b01	1	1	IAP	0.071	0.0573	72.2535
b24	1	1	IAP	0.071	0.075	71.9718
b26	1	1	IAP	0.259	0.271	71.8147
b08	1	1	IAP	0.278	0.222	71.9424
b07	1	1	IAP	0.08	0.073	72
b04	1	1	IAP	0.081	0.0544	71.8519
b21	1	1	IAP	0.154	0.132	72.0779
b14	1	1	IAP	0.155	0.164	72.2581
b06	1	1	IAP	0.167	0.166	71.8563
b25	1	1	IAP	0.174	0.169	71.8391
b17	1	1	IAP	0.178	0.101	71.9101
b19	1	1	IAP	0.199	0.119	71.8593
b20	1	1	IAP	0.09	0.066	72.2222
b22	1	1	IAP	0.098	0.077	71.4286
b23	1	1	IAP	0.076	0.061	72.1053
b10	1	1	IAP	0.168	0.133	72.0238
b05	1	1	IAP	0.163	0.16	71.7791
b13	1	1	IAP	0.204	0.133	72.0588
b09	1	2	IAP	0.554	0.27	51.444
b16	1	2	IAP	0.149	0.062	51.6779
b12	1	2	IAP	0.159	0.197	51.5723
b03	1	2	IAP	0.0334	0.0323	51.497
b15	1	2	IAP	0.277	0.265	51.2635
b02	1	2	IAP	0.124	0.083	51.6129
b18	1	2	IAP	0.086	0.098	51.1628
b11	1	2	IAP	0.165	0.122	51.5152
b01	1	2	IAP	0.081	0.0512	51.4815
b24	1	2	IAP	0.108	0.073	51.2963
b26	1	2	IAP	0.205	0.196	51.2195
b08	1	2	IAP	0.189	0.075	51.3228
b07	1	2	IAP	0.094	0.058	51.2766
b04	1	2	IAP	0.074	0.171	51.3514
b21	1	2	IAP	0.135	0.218	51.1111
b14	1	2	IAP	0.129	0.087	51.1628
b06	1	2	IAP	0.167	0.194	51.497
b25	1	2	IAP	0.132	0.073	51.5152
b17	1	2	IAP	0.277	0.326	51.6245
b19	1	2	IAP	0.321	0.115	51.4019
b20	1	2	IAP	0.14	0.091	51.4286
b22	1	2	IAP	0.11	0.076	51.2727
b23	1	2	IAP	0.079	0.068	51.3924
b10	1	2	IAP	0.196	0.118	51.5306
b05	1	2	IAP	0.128	0.201	51.5625
b13	1	2	IAP	0.288	0.18	51.3889
b09	1	3	IAP	0.74	0.27	40
b16	1	3	IAP	0.128	0.062	40.0781
b12	1	3	IAP	0.269	0.197	40.1487
b03	1	3	IAP	0.0405	0.0323	40
b15	1	3	IAP	0.283	0.265	39.9293
b02	1	3	IAP	0.143	0.083	40.1399
b18	1	3	IAP	0.144	0.098	40.1389
b11	1	3	IAP	0.095	0.122	40
b01	1	3	IAP	0.078	0.0512	39.8718
b24	1	3	IAP	0.077	0.073	40.2597
b26	1	3	IAP	0.183	0.196	39.8907
b08	1	3	IAP	0.116	0.075	39.9138
b07	1	3	IAP	0.083	0.058	40
b04	1	3	IAP	0.13	0.171	39.8462
b21	1	3	IAP	0.177	0.218	40.113
b14	1	3	IAP	0.137	0.087	40.073
b06	1	3	IAP	0.128	0.194	40
b25	1	3	IAP	0.113	0.073	40
b17	1	3	IAP	0.266	0.326	40.2256
b19	1	3	IAP	0.166	0.115	39.759
b20	1	3	IAP	0.092	0.091	40
b22	1	3	IAP	0.107	0.076	40
b23	1	3	IAP	0.091	0.068	39.7802
b10	1	3	IAP	0.172	0.118	40.1163
b05	1	3	IAP	0.283	0.201	39.9293
b13	1	3	IAP	0.237	0.18	40.0844
b09	1	1	ICT	0.63	0.332	72.381
b16	1	1	ICT	0.148	0.125	72.2973
b12	1	1	ICT	0.229	0.162	72.0524
b03	1	1	ICT	0.076	0.163	71.7105
b15	1	1	ICT	0.215	0.142	72.093
b02	1	1	ICT	0.397	0.481	72.0403
b18	1	1	ICT	0.17	0.115	71.7647
b11	1	1	ICT
b01	1	1	ICT	0.169	0.204	71.5976
b24	1	1	ICT	0.176	0.184	72.1591
b26	1	1	ICT	0.23	0.186	72.1739
b08	1	1	ICT	0.234	0.187	71.7949
b07	1	1	ICT	0.172	0.144	72.093
b04	1	1	ICT	0.115	0.091	72.1739
b21	1	1	ICT	0.291	0.263	72.1649
b14	1	1	ICT	0.153	0.113	71.8954
b06	1	1	ICT	0.191	0.23	72.2513
b25	1	1	ICT	0.173	0.141	71.6763
b17	1	1	ICT	0.224	0.237	71.875
b19	1	1	ICT	0.369	0.314	72.0867
b20	1	1	ICT	0.14	0.085	72.1429
b22	1	1	ICT	0.153	0.121	71.8954
b23	1	1	ICT	0.113	0.095	71.6814
b10	1	1	ICT	0.222	0.222	72.0721
b05	1	1	ICT	0.228	0.186	71.9298
b13	1	1	ICT	0.3	0.213	72
b09	1	1	ICT	0.75	0.403	71.8667
b16	1	1	ICT	0.189	0.136	71.9577
b12	1	1	ICT	0.328	0.208	71.9512
b03	1	1	ICT	0.07	0.094	72.2857
b15	1	1	ICT	0.212	0.136	72.1698
b02	1	1	ICT	0.239	0.337	71.9665
b18	1	1	ICT	0.183	0.15	72.1311
b11	1	1	ICT	0.081	0.107	71.7284
b01	1	1	ICT	0.123	0.111	72.3577
b24	1	1	ICT	0.089	0.069	71.9101
b26	1	1	ICT	0.28	0.255	72.1429
b08	1	1	ICT	0.357	0.235	71.9888
b07	1	1	ICT	0.13	0.117	72.3077
b04	1	1	ICT	0.112	0.114	71.4286
b21	1	1	ICT	0.271	0.317	71.9557
b14	1	1	ICT	0.192	0.156	71.875
b06	1	1	ICT	0.175	0.146	72
b25	1	1	ICT	0.154	0.134	72.0779
b17	1	1	ICT	0.272	0.214	72.0588
b19	1	1	ICT	0.366	0.27	72.1311
b20	1	1	ICT	0.124	0.094	72.5806
b22	1	1	ICT	0.158	0.162	72.1519
b23	1	1	ICT	0.113	0.111	72.5664
b10	1	1	ICT	0.201	0.181	72.1393
b05	1	1	ICT	0.258	0.229	72.093
b13	1	1	ICT	0.265	0.197	72.0755
b09	1	2	ICT	0.66	0.44	51.2121
b16	1	2	ICT	0.344	0.123	51.4535
b12	1	2	ICT	0.446	0.2	51.3453
b03	1	2	ICT	0.064	0.0358	51.7188
b15	1	2	ICT	0.321	0.134	51.4019
b02	1	2	ICT	0.304	0.176	51.3158
b18	1	2	ICT	0.189	0.199	51.3228
b11	1	2	ICT	0.75	0.179	51.4667
b01	1	2	ICT	0.126	0.204	51.5873
b24	1	2	ICT	0.161	0.71	51.5528
b26	1	2	ICT	0.31	0.172	51.6129
b08	1	2	ICT	0.272	0.191	51.4706
b07	1	2	ICT	0.225	0.268	51.5556
b04	1	2	ICT	0.13	0.098	51.5385
b21	1	2	ICT	0.219	0.247	51.5982
b14	1	2	ICT	0.189	0.175	51.3228
b06	1	2	ICT	0.16	0.264	51.25
b25	1	2	ICT	0.186	0.208	51.6129
b17	1	2	ICT	0.224	0.133	51.3393
b19	1	2	ICT	0.31	0.278	51.2903
b20	1	2	ICT	0.17	0.196	51.7647
b22	1	2	ICT	0.182	0.106	51.0989
b23	1	2	ICT	0.101	0.116	51.6832
b10	1	2	ICT	0.182	0.222	51.0989
b05	1	2	ICT	0.221	0.289	51.5837
b13	1	2	ICT	0.339	0.351	51.3274
b09	1	2	ICT	0.81	0.383	51.4815
b16	1	2	ICT	0.153	0.134	51.634
b12	1	2	ICT	0.307	0.196	51.4658
b03	1	2	ICT	0.0539	0.0349	51.3915
b15	1	2	ICT	0.148	0.084	51.3514
b02	1	2	ICT	0.155	0.072	51.6129
b18	1	2	ICT	0.182	0.116	51.0989
b11	1	2	ICT	0.086	0.079	51.3953
b01	1	2	ICT	0.155	0.129	51.6129
b24	1	2	ICT	0.17	0.138	51.1765
b26	1	2	ICT	0.207	0.215	51.6908
b08	1	2	ICT	0.242	0.317	51.2397
b07	1	2	ICT	0.157	0.184	51.5924
b04	1	2	ICT	0.142	0.312	51.4085
b21	1	2	ICT	0.183	0.135	51.3661
b14	1	2	ICT	0.152	0.173	51.3158
b06	1	2	ICT	0.148	0.306	51.3514
b25	1	2	ICT	0.163	0.193	51.5337
b17	1	2	ICT	0.259	0.202	51.3514
b19	1	2	ICT	0.35	0.224	51.4286
b20	1	2	ICT	0.155	0.118	51.6129
b22	1	2	ICT	0.145	0.13	51.0345
b23	1	2	ICT	0.118	0.111	51.6949
b10	1	2	ICT	0.221	0.215	51.5837
b05	1	2	ICT	0.258	0.278	51.5504
b13	1	2	ICT	0.296	0.162	51.3514
b09	1	3	ICT	0.548	0.44	39.9635
b16	1	3	ICT	0.224	0.123	40.1786
b12	1	3	ICT	0.351	0.2	39.886
b03	1	3	ICT	0.0576	0.0358	39.9306
b15	1	3	ICT	0.19	0.134	40
b02	1	3	ICT	0.246	0.176	39.8374
b18	1	3	ICT	0.213	0.199	39.9061
b11	1	3	ICT	0.66	0.179	40.1515
b01	1	3	ICT	0.177	0.204	40.113
b24	1	3	ICT	0.397	0.71	40.0504
b26	1	3	ICT	0.25	0.172	40
b08	1	3	ICT	0.346	0.191	39.8844
b07	1	3	ICT	0.217	0.268	40.0922
b04	1	3	ICT	0.134	0.098	39.9254
b21	1	3	ICT	0.281	0.247	40.2135
b14	1	3	ICT	0.243	0.175	39.9177
b06	1	3	ICT	0.301	0.264	39.8671
b25	1	3	ICT	0.268	0.208	39.9254
b17	1	3	ICT	0.241	0.133	40.249
b19	1	3	ICT	0.337	0.278	40.0593
b20	1	3	ICT	0.175	0.196	40
b22	1	3	ICT	0.159	0.106	40.2516
b23	1	3	ICT	0.143	0.116	40.1399
b10	1	3	ICT	0.289	0.222	40.1384
b05	1	3	ICT	0.363	0.289	39.9449
b13	1	3	ICT	0.41	0.351	40
b09	1	3	ICT	0.8	0.383	40
b16	1	3	ICT	0.139	0.134	40.0719
b12	1	3	ICT	0.333	0.196	39.9399
b03	1	3	ICT	0.0488	0.0349	39.959
b15	1	3	ICT	0.11	0.084	39.9091
b02	1	3	ICT	0.104	0.072	40
b18	1	3	ICT	0.223	0.116	39.9103
b11	1	3	ICT	0.079	0.079	40
b01	1	3	ICT	0.17	0.129	40
b24	1	3	ICT	0.191	0.138	40.3141
b26	1	3	ICT	0.226	0.215	39.823
b08	1	3	ICT	0.445	0.317	40
b07	1	3	ICT	0.132	0.184	40
b04	1	3	ICT	0.25	0.312	40
b21	1	3	ICT	0.153	0.135	39.8693
b14	1	3	ICT	0.226	0.173	39.823
b06	1	3	ICT	0.266	0.306	40.2256
b25	1	3	ICT	0.188	0.193	39.8936
b17	1	3	ICT	0.219	0.202	39.726
b19	1	3	ICT	0.264	0.224	40.1515
b20	1	3	ICT	0.151	0.118	39.7351
b22	1	3	ICT	0.148	0.13	40
b23	1	3	ICT	0.111	0.111	40.0901
b10	1	3	ICT	0.269	0.215	40.1487
b05	1	3	ICT	0.285	0.278	40
b13	1	3	ICT	0.265	0.162	40
b09	1	1	FP	0.182	0.106	59.8901
b16	1	1	FP	0.0223	0.013	60.0897
b12	1	1	FP	0.146	0.124	60.274
b03	1	1	FP	0.0365	0.0229	60
b15	1	1	FP	0.071	0.0547	60
b02	1	1	FP	0.198	0.223	60.101
b18	1	1	FP	0.072	0.059	60.2778
b11	1	1	FP	0.076	0.08	59.6053
b01	1	1	FP	0.076	0.081	59.8684
b24	1	1	FP	0.082	0.072	60.122
b26	1	1	FP	0.153	0.122	60.1307
b08	1	1	FP	0.097	0.089	59.7938
b07	1	1	FP	0.0493	0.0411	60.0406
b04	1	1	FP	0.066	0.0468	60.4545
b21	1	1	FP	0.091	0.097	60
b14	1	1	FP	0.067	0.0482	60
b06	1	1	FP	0.172	0.227	59.8837
b25	1	1	FP	0.211	0.265	60.1896
b17	1	1	FP	0.069	0.0476	60.2899
b19	1	1	FP	0.22	0.154	60
b20	1	1	FP	0.0484	0.0382	60.124
b22	1	1	FP	0.082	0.0518	60.122
b23	1	1	FP	0.094	0.148	59.8936
b10	1	1	FP	0.133	0.126	60.1504
b05	1	1	FP	0.097	0.082	60.1031
b13	1	1	FP	0.42	0.337	60
b09	1	1	FP	0.089	0.0561	60.3371
b16	1	1	FP	0.0246	0.0194	60.1626
b12	1	1	FP	0.136	0.134	60.2941
b03	1	1	FP	0.0334	0.0249	60.1796
b15	1	1	FP	0.063	0.061	59.8413
b02	1	1	FP	0.101	0.102	59.4059
b18	1	1	FP	0.065	0.0468	60.3077
b11	1	1	FP	0.0501	0.0568	60.0798
b01	1	1	FP	0.0459	0.0331	59.9129
b24	1	1	FP	0.091	0.099	60.2198
b26	1	1	FP	0.117	0.103	59.8291
b08	1	1	FP	0.14	0.091	60
b07	1	1	FP	0.0448	0.031	60.0446
b04	1	1	FP	0.062	0.0415	60.3226
b21	1	1	FP	0.0518	0.0405	60.0386
b14	1	1	FP	0.071	0.0507	60.4225
b06	1	1	FP	0.104	0.094	60.5769
b25	1	1	FP	0.189	0.2	59.7884
b17	1	1	FP	0.071	0.0522	59.5775
b19	1	1	FP	0.16	0.11	60
b20	1	1	FP	0.0428	0.0375	60.0467
b22	1	1	FP	0.066	0.0445	59.697
b23	1	1	FP	0.063	0.064	60.3175
b10	1	1	FP	0.07	0.0431	60.1429
b05	1	1	FP	0.065	0.0579	60.3077
b13	1	1	FP	0.251	0.193	60.1594
b09	1	2	FP	0.082	0.093	59.7561
b16	1	2	FP	0.0415	0.0269	60
b12	1	2	FP	0.122	0.103	59.8361
b03	1	2	FP	0.0312	0.0178	59.9359
b15	1	2	FP	0.075	0.101	59.8667
b02	1	2	FP	0.106	0.185	60.3774
b18	1	2	FP	0.061	0.0377	59.8361
b11	1	2	FP	0.11	0.406	60
b01	1	2	FP	0.0439	0.0486	60.1367
b24	1	2	FP	0.0477	0.029	59.9581
b26	1	2	FP	0.091	0.076	59.8901
b08	1	2	FP	0.077	0.079	60.2597
b07	1	2	FP	0.0491	0.0326	60.0815
b04	1	2	FP	0.0491	0.0583	60.0815
b21	1	2	FP	0.106	0.067	60.3774
b14	1	2	FP	0.049	0.041	60
b06	1	2	FP	0.186	0.132	60.2151
b25	1	2	FP	0.119	0.065	59.6639
b17	1	2	FP	0.063	0.042	60.1587
b19	1	2	FP	0.174	0.14	60.3448
b20	1	2	FP	0.097	0.084	59.6907
b22	1	2	FP	0.07	0.032	59.8571
b23	1	2	FP	0.0588	0.0416	60.034
b10	1	2	FP	0.131	0.09	60.3053
b05	1	2	FP	0.218	0.0514	60.0917
b13	1	2	FP	0.159	0.154	60.3774
b09	1	2	FP	0.0487	0.0533	59.9589
b16	1	2	FP	0.0437	0.0191	59.9542
b12	1	2	FP	0.154	0.086	60.3896
b03	1	2	FP	0.0277	0.0158	59.9278
b15	1	2	FP	0.0542	0.061	59.9631
b02	1	2	FP	0.09	0.074	60
b18	1	2	FP	0.059	0.0308	60.339
b11	1	2	FP	0.0404	0.07	59.901
b01	1	2	FP	0.0434	0.0357	59.9078
b24	1	2	FP	0.0543	0.027	60.0368
b26	1	2	FP	0.076	0.0572	60.2632
b08	1	2	FP	0.07	0.1	60.4286
b07	1	2	FP	0.068	0.0354	60
b04	1	2	FP	0.0475	0.0418	60
b21	1	2	FP	0.064	0.0431	60
b14	1	2	FP	0.0577	0.0351	59.9653
b06	1	2	FP	0.138	0.11	60.1449
b25	1	2	FP	0.122	0.074	59.8361
b17	1	2	FP	0.06	0.0397	59.5
b19	1	2	FP	0.12	0.099	60
b20	1	2	FP	0.136	0.131	59.5588
b22	1	2	FP	0.062	0.027	60.1613
b23	1	2	FP	0.0504	0.0212	59.9206
b10	1	2	FP	0.113	0.0393	60.177
b05	1	2	FP	0.066	0.0385	59.697
b13	1	2	FP	0.149	0.148	59.7315
b09	1	3	FP	0.131	0.093	59.542
b16	1	3	FP	0.033	0.0269	60
b12	1	3	FP	0.131	0.103	60.3053
b03	1	3	FP	0.0294	0.0178	60.2041
b15	1	3	FP	0.106	0.101	60.3774
b02	1	3	FP	0.117	0.185	59.8291
b18	1	3	FP	0.0578	0.0377	60.0346
b11	1	3	FP	0.334	0.406	60.1796
b01	1	3	FP	0.0475	0.0486	60
b24	1	3	FP	0.0358	0.029	60.0559
b26	1	3	FP	0.1	0.076	60
b08	1	3	FP	0.086	0.079	60.2326
b07	1	3	FP	0.0506	0.0326	59.8814
b04	1	3	FP	0.082	0.0583	60
b21	1	3	FP	0.091	0.067	60.2198
b14	1	3	FP	0.063	0.041	59.5238
b06	1	3	FP	0.133	0.132	60.1504
b25	1	3	FP	0.117	0.065	59.8291
b17	1	3	FP	0.0555	0.042	60
b19	1	3	FP	0.169	0.14	59.7633
b20	1	3	FP	0.088	0.084	60
b22	1	3	FP	0.0535	0.032	60
b23	1	3	FP	0.0558	0.0416	60.0358
b10	1	3	FP	0.082	0.09	59.878
b05	1	3	FP	0.076	0.0514	59.7368
b13	1	3	FP	0.244	0.154	59.8361
b09	1	3	FP	0.072	0.0533	60.4167
b16	1	3	FP	0.0419	0.0191	60.1432
b12	1	3	FP	0.114	0.086	59.6491
b03	1	3	FP	0.0306	0.0158	60.1307
b15	1	3	FP	0.0512	0.061	59.9609
b02	1	3	FP	0.074	0.074	60
b18	1	3	FP	0.0535	0.0308	60
b11	1	3	FP	0.061	0.07	60.3279
b01	1	3	FP	0.0446	0.0357	60.0897
b24	1	3	FP	0.0331	0.027	60.1208
b26	1	3	FP	0.08	0.0572	60.25
b08	1	3	FP	0.069	0.1	59.8551
b07	1	3	FP	0.0535	0.0354	60
b04	1	3	FP	0.073	0.0418	60.274
b21	1	3	FP	0.075	0.0431	60.1333
b14	1	3	FP	0.063	0.0351	60.1587
b06	1	3	FP	0.126	0.11	60.3175
b25	1	3	FP	0.105	0.074	60
b17	1	3	FP	0.061	0.0397	60.1639
b19	1	3	FP	0.107	0.099	59.8131
b20	1	3	FP	0.125	0.131	60
b22	1	3	FP	0.045	0.027	60
b23	1	3	FP	0.0391	0.0212	60.1023
b10	1	3	FP	0.064	0.0393	60.4688
b05	1	3	FP	0.063	0.0385	59.8413
b13	1	3	FP	0.245	0.148	60
b09	1	1	IP	0.395	0.218	71.8987
b16	1	1	IP	0.114	0.062	71.9298
b12	1	1	IP	0.222	0.199	72.0721
b03	1	1	IP	0.0575	0.0312	72
b15	1	1	IP	0.156	0.125	72.4359
b02	1	1	IP	0.242	0.141	72.314
b18	1	1	IP	0.105	0.0497	72.381
b11	1	1	IP	0.62	0.339	72.5806
b01	1	1	IP	0.095	0.126	71.5789
b24	1	1	IP	0.081	0.0561	71.7284
b26	1	1	IP	0.278	0.311	71.9424
b08	1	1	IP	0.148	0.125	72.2973
b07	1	1	IP	0.101	0.065	72.2772
b04	1	1	IP	0.091	0.063	72.5275
b21	1	1	IP	0.181	0.138	72.3757
b14	1	1	IP	0.152	0.135	71.7105
b06	1	1	IP	0.117	0.097	71.7949
b25	1	1	IP	0.163	0.12	71.7791
b17	1	1	IP	0.169	0.156	72.1893
b19	1	1	IP	0.311	0.248	72.0257
b20	1	1	IP	0.079	0.065	71.8987
b22	1	1	IP	0.113	0.087	72.5664
b23	1	1	IP	0.11	0.077	71.8182
b10	1	1	IP	0.184	0.169	71.7391
b05	1	1	IP	0.307	0.157	71.987
b13	1	1	IP	0.233	0.213	72.103
b09	1	1	IP	0.443	0.27	72.009
b16	1	1	IP	0.121	0.067	71.9008
b12	1	1	IP	0.188	0.188	71.8085
b03	1	1	IP	0.0538	0.0414	72.119
b15	1	1	IP	0.134	0.115	72.3881
b02	1	1	IP	0.108	0.078	72.2222
b18	1	1	IP	0.083	0.0396	72.1687
b11	1	1	IP	0.225	0.288	72
b01	1	1	IP	0.087	0.084	72.4138
b24	1	1	IP	0.077	0.0509	71.9481
b26	1	1	IP	0.178	0.199	71.9101
b08	1	1	IP	0.114	0.102	71.9298
b07	1	1	IP	0.089	0.087	71.9101
b04	1	1	IP	0.086	0.068	72.093
b21	1	1	IP	0.152	0.195	71.7105
b14	1	1	IP	0.13	0.111	72.3077
b06	1	1	IP	0.121	0.095	71.9008
b25	1	1	IP	0.12	0.084	72.5
b17	1	1	IP	0.226	0.364	72.1239
b19	1	1	IP	0.26	0.178	71.9231
b20	1	1	IP	0.106	0.095	71.6981
b22	1	1	IP	0.086	0.067	72.093
b23	1	1	IP	0.073	0.0539	72.4658
b10	1	1	IP	0.136	0.107	72.0588
b05	1	1	IP	0.231	0.138	71.8615
b13	1	1	IP	0.25	0.18	72
b09	1	2	IP	0.323	0.196	51.3932
b16	1	2	IP	0.118	0.066	51.6949
b12	1	2	IP	0.389	0.167	51.4139
b03	1	2	IP	0.0567	0.0427	51.4991
b15	1	2	IP	0.121	0.087	51.2397
b02	1	2	IP	0.143	0.108	51.7483
b18	1	2	IP	0.117	0.116	51.2821
b11	1	2	IP	0.556	0.378	51.4388
b01	1	2	IP	0.097	0.07	51.6495
b24	1	2	IP	0.068	0.0562	51.3235
b26	1	2	IP	0.142	0.218	51.4085
b08	1	2	IP	0.182	0.089	51.6484
b07	1	2	IP	0.097	0.093	51.4433
b04	1	2	IP	0.118	0.11	51.6949
b21	1	2	IP	0.222	0.177	51.3514
b14	1	2	IP	0.14	0.101	51.4286
b06	1	2	IP	0.133	0.086	51.8797
b25	1	2	IP	0.218	0.113	51.3761
b17	1	2	IP	0.249	0.157	51.4056
b19	1	2	IP	0.314	0.34	51.5924
b20	1	2	IP	0.13	0.063	51.5385
b22	1	2	IP	0.131	0.077	51.145
b23	1	2	IP	0.099	0.121	51.6162
b10	1	2	IP	0.159	0.149	51.5723
b05	1	2	IP	0.197	0.129	51.269
b13	1	2	IP	0.379	0.164	51.4512
b09	1	2	IP	0.373	0.206	51.4745
b16	1	2	IP	0.104	0.059	51.1538
b12	1	2	IP	0.376	0.108	51.3298
b03	1	2	IP	0.0401	0.0285	51.3716
b15	1	2	IP	0.103	0.075	51.5534
b02	1	2	IP	0.103	0.158	51.4563
b18	1	2	IP	0.113	0.115	51.2389
b11	1	2	IP	0.102	0.25	51.3725
b01	1	2	IP	0.062	0.144	51.129
b24	1	2	IP	0.071	0.062	51.5493
b26	1	2	IP	0.092	0.094	51.5217
b08	1	2	IP	0.121	0.148	51.2397
b07	1	2	IP	0.08	0.075	51.625
b04	1	2	IP	0.107	0.089	51.5888
b21	1	2	IP	0.149	0.112	51.0067
b14	1	2	IP	0.136	0.078	51.4706
b06	1	2	IP	0.108	0.0563	51.3889
b25	1	2	IP	0.171	0.112	51.462
b17	1	2	IP	0.261	0.201	51.341
b19	1	2	IP	0.244	0.162	51.2295
b20	1	2	IP	0.149	0.144	51.6779
b22	1	2	IP	0.085	0.107	51.6471
b23	1	2	IP	0.091	0.117	51.6484
b10	1	2	IP	0.173	0.091	51.4451
b05	1	2	IP	0.186	0.112	51.6129
b13	1	2	IP	0.372	0.222	51.3441
b09	1	3	IP	0.288	0.196	39.9306
b16	1	3	IP	0.13	0.066	40.1538
b12	1	3	IP	0.333	0.167	39.9399
b03	1	3	IP	0.0523	0.0427	39.9618
b15	1	3	IP	0.173	0.087	39.8844
b02	1	3	IP	0.144	0.108	40.0694
b18	1	3	IP	0.147	0.116	39.8639
b11	1	3	IP	0.67	0.378	40.1493
b01	1	3	IP	0.098	0.07	40.102
b24	1	3	IP	0.085	0.0562	39.8824
b26	1	3	IP	0.194	0.218	39.6907
b08	1	3	IP	0.128	0.089	40.0781
b07	1	3	IP	0.125	0.093	40.16
b04	1	3	IP	0.137	0.11	39.927
b21	1	3	IP	0.221	0.177	39.819
b14	1	3	IP	0.137	0.101	39.927
b06	1	3	IP	0.105	0.086	40.0952
b25	1	3	IP	0.187	0.113	40.107
b17	1	3	IP	0.224	0.157	40.1786
b19	1	3	IP	0.393	0.34	39.9491
b20	1	3	IP	0.102	0.063	40
b22	1	3	IP	0.125	0.077	39.92
b23	1	3	IP	0.12	0.121	39.9167
b10	1	3	IP	0.191	0.149	39.7906
b05	1	3	IP	0.22	0.129	40
b13	1	3	IP	0.222	0.164	40.0901
b09	1	3	IP	0.335	0.206	40
b16	1	3	IP	0.113	0.059	39.9115
b12	1	3	IP	0.196	0.108	39.7959
b03	1	3	IP	0.042	0.0285	40
b15	1	3	IP	0.101	0.075	40
b02	1	3	IP	0.115	0.158	40.1739
b18	1	3	IP	0.16	0.115	40
b11	1	3	IP	0.236	0.25	39.8305
b01	1	3	IP	0.123	0.144	40.0813
b24	1	3	IP	0.086	0.062	40
b26	1	3	IP	0.104	0.094	40.0962
b08	1	3	IP	0.206	0.148	39.8058
b07	1	3	IP	0.097	0.075	40.2062
b04	1	3	IP	0.103	0.089	40.0971
b21	1	3	IP	0.129	0.112	40.0775
b14	1	3	IP	0.112	0.078	40.1786
b06	1	3	IP	0.091	0.0563	40.2198
b25	1	3	IP	0.136	0.112	39.9265
b17	1	3	IP	0.23	0.201	40
b19	1	3	IP	0.198	0.162	39.899
b20	1	3	IP	0.178	0.144	39.8876
b22	1	3	IP	0.114	0.107	40.1754
b23	1	3	IP	0.101	0.117	40.099
b10	1	3	IP	0.147	0.091	39.932
b05	1	3	IP	0.225	0.112	40
b13	1	3	IP	0.263	0.222	39.924
b09	1	1	ICOa	0.453	0.286	181.015
b16	1	1	ICOa	0.129	0.125	180.62
b12	1	1	ICOa	0.191	0.168	180.105
b03	1	1	ICOa	0.0264	0.0196	180.303
b15	1	1	ICOa	0.143	0.122	180.42
b02	1	1	ICOa	0.074	0.112	179.73
b18	1	1	ICOa	0.081	0.066	179.012
b11	1	1	ICOa	0.294	0.23	180.272
b01	1	1	ICOa	0.174	0.241	179.31
b24	1	1	ICOa	0.091	0.084	180.22
b26	1	1	ICOa	0.25	0.257	180
b08	1	1	ICOa	0.451	0.451	179.601
b07	1	1	ICOa	0.147	0.169	180.272
b04	1	1	ICOa	0.121	0.159	180.165
b21	1	1	ICOa	0.116	0.124	180.172
b14	1	1	ICOa	0.147	0.162	179.592
b06	1	1	ICOa	0.076	0.068	180.263
b25	1	1	ICOa	0.136	0.154	180.147
b17	1	1	ICOa	0.109	0.203	179.817
b19	1	1	ICOa	0.207	0.202	179.71
b20	1	1	ICOa	0.125	0.159	180
b22	1	1	ICOa	0.129	0.126	179.845
b23	1	1	ICOa	0.062	0.076	179.032
b10	1	1	ICOa	0.152	0.179	179.605
b05	1	1	ICOa	0.211	0.225	180.095
b13	1	1	ICOa	0.224	0.193	179.911
b09	1	2	ICOa	0.102	0.253	153.922
b16	1	2	ICOa	0.081	0.079	188.889
b12	1	2	ICOa	0.201	0.098	141.294
b03	1	2	ICOa	0.0162	0.0155	185.185
b15	1	2	ICOa	0.137	0.088	127.737
b02	1	2	ICOa	0.211	0.118	122.749
b18	1	2	ICOa	0.064	0.0541	159.375
b11	1	2	ICOa	0.228	0.288	153.07
b01	1	2	ICOa	0.0502	0.0413	157.371
b24	1	2	ICOa	0.0443	0.051	173.815
b26	1	2	ICOa	0.12	0.291	108.333
b08	1	2	ICOa	0.11	0.084	139.091
b07	1	2	ICOa	0.11	0.113	110.909
b04	1	2	ICOa	0.08	0.061	126.25
b21	1	2	ICOa	0.149	0.137	95.9732
b14	1	2	ICOa	0.141	0.14	108.511
b06	1	2	ICOa	0.0408	0.098	159.314
b25	1	2	ICOa	0.136	0.074	135.294
b17	1	2	ICOa	0.09	0.089	135.556
b19	1	2	ICOa	0.107	0.096	149.533
b20	1	2	ICOa	0.158	0.086	124.684
b22	1	2	ICOa	0.0544	0.0351	123.162
b23	1	2	ICOa	0.0517	0.081	125.725
b10	1	2	ICOa	0.107	0.174	137.383
b05	1	2	ICOa	0.115	0.101	140.87
b13	1	2	ICOa	0.18	0.127	153.333
b09	1	3	ICOa	0.407	0.253	98.2801
b16	1	3	ICOa	0.093	0.079	97.8495
b12	1	3	ICOa	0.124	0.098	98.3871
b03	1	3	ICOa	0.0243	0.0155	98.3539
b15	1	3	ICOa	0.103	0.088	98.0583
b02	1	3	ICOa	0.099	0.118	97.9798
b18	1	3	ICOa	0.069	0.0541	98.5507
b11	1	3	ICOa	0.369	0.288	98.103
b01	1	3	ICOa	0.064	0.0413	98.4375
b24	1	3	ICOa	0.078	0.051	97.4359
b26	1	3	ICOa	0.184	0.291	97.8261
b08	1	3	ICOa	0.108	0.084	98.1481
b07	1	3	ICOa	0.088	0.113	98.8636
b04	1	3	ICOa	0.086	0.061	98.8372
b21	1	3	ICOa	0.109	0.137	98.1651
b14	1	3	ICOa	0.133	0.14	97.7444
b06	1	3	ICOa	0.089	0.098	97.7528
b25	1	3	ICOa	0.111	0.074	98.1982
b17	1	3	ICOa	0.127	0.089	98.4252
b19	1	3	ICOa	0.137	0.096	97.8102
b20	1	3	ICOa	0.099	0.086	97.9798
b22	1	3	ICOa	0.0517	0.0351	98.2592
b23	1	3	ICOa	0.0558	0.081	98.2079
b10	1	3	ICOa	0.193	0.174	98.4456
b05	1	3	ICOa	0.129	0.101	98.4496
b13	1	3	ICOa	0.189	0.127	97.8836
b09	1	1	ICOb	0.201	0.132	90.0498
b16	1	1	ICOb	0.093	0.09	90.3226
b12	1	1	ICOb	0.27	0.337	90
b03	1	1	ICOb	0.0258	0.0177	90.3101
b15	1	1	ICOb	0.126	0.117	90.4762
b02	1	1	ICOb	0.159	0.156	89.9371
b18	1	1	ICOb	0.083	0.065	90.3614
b11	1	1	ICOb	0.181	0.137	89.5028
b01	1	1	ICOb	0.0535	0.0528	89.9065
b24	1	1	ICOb	0.092	0.081	90.2174
b26	1	1	ICOb	0.269	0.263	89.9628
b08	1	1	ICOb	0.197	0.184	89.8477
b07	1	1	ICOb	0.099	0.123	89.899
b04	1	1	ICOb	0.111	0.11	90.0901
b21	1	1	ICOb	0.156	0.208	90.3846
b14	1	1	ICOb	0.105	0.09	90.4762
b06	1	1	ICOb	0.129	0.158	89.9225
b25	1	1	ICOb	0.115	0.083	90.4348
b17	1	1	ICOb	0.199	0.234	89.9497
b19	1	1	ICOb	0.229	0.291	89.9563
b20	1	1	ICOb	0.104	0.088	89.4231
b22	1	1	ICOb	0.062	0.0432	89.8387
b23	1	1	ICOb	0.059	0.064	90.339
b10	1	1	ICOb	0.125	0.11	89.6
b05	1	1	ICOb	0.158	0.131	89.8734
b13	1	1	ICOb	0.257	0.187	89.8833
b09	1	2	ICOb	0.262	0.239	71.7557
b16	1	2	ICOb	0.097	0.13	72.1649
b12	1	2	ICOb	0.228	0.092	71.9298
b03	1	2	ICOb	0.0292	0.0226	71.9178
b15	1	2	ICOb	0.103	0.093	71.8447
b02	1	2	ICOb	0.166	0.0515	72.2892
b18	1	2	ICOb	0.122	0.085	71.3115
b11	1	2	ICOb	0.208	0.124	72.1154
b01	1	2	ICOb	0.07	0.225	72.1429
b24	1	2	ICOb	0.067	0.0588	71.9403
b26	1	2	ICOb	0.078	0.278	71.9231
b08	1	2	ICOb	0.137	0.111	72.2628
b07	1	2	ICOb	0.106	0.141	72.6415
b04	1	2	ICOb	0.115	0.077	72.1739
b21	1	2	ICOb	0.073	0.067	72.1918
b14	1	2	ICOb	0.097	0.074	72.1649
b06	1	2	ICOb	0.074	0.106	71.7568
b25	1	2	ICOb	0.139	0.093	71.9424
b17	1	2	ICOb	0.154	0.14	72.0779
b19	1	2	ICOb	0.143	0.101	72.028
b20	1	2	ICOb	0.09	0.06	72.2222
b22	1	2	ICOb	0.076	0.0416	71.5789
b23	1	2	ICOb	0.0536	0.075	72.0149
b10	1	2	ICOb	0.12	0.384	72.5
b05	1	2	ICOb	0.111	0.081	72.0721
b13	1	2	ICOb	0.168	0.167	72.0238
b09	1	3	ICOb	0.299	0.239	51.505
b16	1	3	ICOb	0.178	0.13	51.1236
b12	1	3	ICOb	0.153	0.092	51.634
b03	1	3	ICOb	0.0302	0.0226	51.3245
b15	1	3	ICOb	0.101	0.093	51.5842
b02	1	3	ICOb	0.067	0.0515	51.194
b18	1	3	ICOb	0.119	0.085	51.2605
b11	1	3	ICOb	0.167	0.124	51.497
b01	1	3	ICOb	0.14	0.225	51.4286
b24	1	3	ICOb	0.081	0.0588	51.358
b26	1	3	ICOb	0.234	0.278	51.2821
b08	1	3	ICOb	0.162	0.111	51.2346
b07	1	3	ICOb	0.127	0.141	51.1811
b04	1	3	ICOb	0.082	0.077	51.5854
b21	1	3	ICOb	0.089	0.067	51.573
b14	1	3	ICOb	0.102	0.074	51.4706
b06	1	3	ICOb	0.122	0.106	51.6393
b25	1	3	ICOb	0.113	0.093	51.5929
b17	1	3	ICOb	0.148	0.14	51.3514
b19	1	3	ICOb	0.138	0.101	51.4493
b20	1	3	ICOb	0.078	0.06	51.6667
b22	1	3	ICOb	0.0533	0.0416	51.4071
b23	1	3	ICOb	0.076	0.075	51.3158
b10	1	3	ICOb	0.201	0.384	51.2438
b05	1	3	ICOb	0.115	0.081	51.5652
b13	1	3	ICOb	0.234	0.167	51.7094
b09	1	1	FCT	0.064	0.068	59.6875
b16	1	1	FCT	0.102	0.105	59.8039
b12	1	1	FCT	0.148	0.073	46.6216
b03	1	1	FCT	0.116	0.152	60.3448
b15	1	1	FCT	0.0557	0.0444	41.1131
b02	1	1	FCT	0.118	0.089	60.1695
b18	1	1	FCT	0.189	0.121	60.3175
b11	1	1	FCT
b01	1	1	FCT	0.0384	0.0236	30.7292
b24	1	1	FCT	0.119	0.24	59.6639
b26	1	1	FCT	0.146	0.084	32.1918
b08	1	1	FCT	0.553	0.488	60.0362
b07	1	1	FCT	0.236	0.312	60.1695
b04	1	1	FCT	0.067	0.063	35.9701
b21	1	1	FCT	0.376	0.087	28.9894
b14	1	1	FCT	0.225	0.197	60
b06	1	1	FCT	0.157	0.129	50.9554
b25	1	1	FCT	0.081	0.084	45.3086
b17	1	1	FCT	0.0557	0.0377	59.9641
b19	1	1	FCT	0.197	0.118	42.6396
b20	1	1	FCT	0.0454	0.0289	34.8018
b22	1	1	FCT	0.346	0.53	60.1156
b23	1	1	FCT	0.141	0.217	59.5745
b10	1	1	FCT	0.378	0.385	45.2381
b05	1	1	FCT	0.236	0.161	51.2712
b13	1	1	FCT	0.153	0.117	34.1176
b09	1	1	FCT	0.32	0.186	60
b16	1	1	FCT	0.13	0.152	59.2308
b12	1	1	FCT	0.104	0.09	46.3462
b03	1	1	FCT	0.111	0.24	60.3604
b15	1	1	FCT	0.0324	0.0203	41.0494
b02	1	1	FCT	0.0393	0.043	60.0509
b18	1	1	FCT	0.137	0.131	59.854
b11	1	1	FCT	0.14	0.368	40.1429
b01	1	1	FCT	0.038	0.0269	30.7895
b24	1	1	FCT	0.101	0.155	59.4059
b26	1	1	FCT	0.0589	0.0542	32.0883
b08	1	1	FCT	0.102	0.277	59.8039
b07	1	1	FCT	0.218	0.174	60.0917
b04	1	1	FCT	0.0444	0.0301	36.036
b21	1	1	FCT	0.0537	0.0345	29.0503
b14	1	1	FCT	0.409	0.316	59.9022
b06	1	1	FCT	0.105	0.106	51.2381
b25	1	1	FCT	0.074	0.093	45.6757
b17	1	1	FCT	0.0359	0.0198	60.1671
b19	1	1	FCT	0.08	0.078	42.75
b20	1	1	FCT	0.0355	0.0198	34.9296
b22	1	1	FCT	0.403	0.549	60.0496
b23	1	1	FCT	0.139	0.231	59.7122
b10	1	1	FCT	0.124	0.192	45.3226
b05	1	1	FCT	0.363	0.309	51.2397
b13	1	1	FCT	0.113	0.089	34.1593
b09	1	2	FCT	0.0488	0.0549	110.861
b16	1	2	FCT	0.114	0.0226	56.1404
b12	1	2	FCT	0.242	0.122	45.4545
b03	1	2	FCT	0.0375	0.0442	61.0667
b15	1	2	FCT	0.067	0.157	80.597
b02	1	2	FCT	0.095	0.133	45.5789
b18	1	2	FCT	0.126	0.122	79.3651
b11	1	2	FCT	0.063	0.0519	163.492
b01	1	2	FCT	0.217	0.45	132.719
b24	1	2	FCT	0.059	0.086	344.068
b26	1	2	FCT	0.289	0.1	44.2907
b08	1	2	FCT	0.167	0.142	203.593
b07	1	2	FCT	0.068	0.0374	92.6471
b04	1	2	FCT	0.05	0.104	29.4
b21	1	2	FCT	0.0373	0.077	74.5308
b14	1	2	FCT	0.145	0.38	68.9655
b06	1	2	FCT	0.097	0.12	47.8351
b25	1	2	FCT	0.323	1.29	269.35
b17	1	2	FCT	0.0365	0.0404	106.575
b19	1	2	FCT	0.255	0.127	47.451
b20	1	2	FCT	0.116	0.0397	51.4655
b22	1	2	FCT	0.079	0.0278	35.1899
b23	1	2	FCT	0.0537	0.0325	84.9162
b10	1	2	FCT	0.0434	0.89	116.359
b05	1	2	FCT	0.103	0.0578	55.6311
b13	1	2	FCT	0.13	0.1	41.1538
b09	1	2	FCT	0.32	0.293	9.15625
b16	1	2	FCT	0.13	0.0311	45.3077
b12	1	2	FCT	0.104	0.109	102.885
b03	1	2	FCT	0.111	0.0284	20.2703
b15	1	2	FCT	0.0324	0.043	124.691
b02	1	2	FCT	0.0393	0.157	128.753
b18	1	2	FCT	0.137	0.104	55.4745
b11	1	2	FCT	0.14	0.0259	16.3571
b01	1	2	FCT	0.038	0.36	342.105
b24	1	2	FCT	0.101	0.0186	11.8812
b26	1	2	FCT	0.0589	0.184	295.416
b08	1	2	FCT	0.102	0.495	98.0392
b07	1	2	FCT	0.218	0.0294	18.578
b04	1	2	FCT	0.0444	0.0389	27.7027
b21	1	2	FCT	0.0537	0.0347	20.1117
b14	1	2	FCT	0.409	0.156	21.2714
b06	1	2	FCT	0.105	0.083	24.5714
b25	1	2	FCT	0.074	0.384	262.162
b17	1	2	FCT	0.0359	0.0252	61.0028
b19	1	2	FCT	0.08	0.0357	191.25
b20	1	2	FCT	0.0355	0.027	197.183
b22	1	2	FCT	0.403	0.0514	6.82382
b23	1	2	FCT	0.139	0.026	19.3525
b10	1	2	FCT	0.124	0.082	13.3065
b05	1	2	FCT	0.363	0.051	17.0799
b13	1	2	FCT	0.113	0.093	44.4248
b09	1	3	FCT	0.081	0.0549	59.8765
b16	1	3	FCT	0.0341	0.0226	36.9501
b12	1	3	FCT	0.144	0.122	32.5
b03	1	3	FCT	0.0459	0.0442	59.9129
b15	1	3	FCT	0.169	0.157	60.355
b02	1	3	FCT	0.137	0.133	59.854
b18	1	3	FCT	0.128	0.122	60.1562
b11	1	3	FCT	0.069	0.0519	24.7826
b01	1	3	FCT	0.219	0.45	36.9863
b24	1	3	FCT	0.105	0.086	34.5714
b26	1	3	FCT	0.176	0.1	60.2273
b08	1	3	FCT	0.23	0.142	54.7826
b07	1	3	FCT	0.0434	0.0374	30.6452
b04	1	3	FCT	0.075	0.104	31.6
b21	1	3	FCT	0.099	0.077	20.7071
b14	1	3	FCT	0.377	0.38	56.4987
b06	1	3	FCT	0.145	0.12	31.3793
b25	1	3	FCT
b17	1	3	FCT	0.0535	0.0404	60
b19	1	3	FCT	0.303	0.127	20.7921
b20	1	3	FCT	0.0483	0.0397	35.6108
b22	1	3	FCT	0.0472	0.0278	34.5339
b23	1	3	FCT	0.0474	0.0325	43.038
b10	1	3	FCT	0.63	0.89	27.7778
b05	1	3	FCT	0.077	0.0578	54.9351
b13	1	3	FCT	0.149	0.1	29.9329
b09	1	3	FCT	0.24	0.293	60
b16	1	3	FCT	0.0508	0.0311	36.811
b12	1	3	FCT	0.151	0.109	32.5828
b03	1	3	FCT	0.0302	0.0284	59.9338
b15	1	3	FCT	0.056	0.043	60
b02	1	3	FCT	0.107	0.157	59.8131
b18	1	3	FCT	0.13	0.104	60
b11	1	3	FCT	0.0395	0.0259	24.557
b01	1	3	FCT	0.143	0.36	36.8531
b24	1	3	FCT	0.0303	0.0186	34.6535
b26	1	3	FCT	0.18	0.184	60
b08	1	3	FCT	0.37	0.495	54.5946
b07	1	3	FCT	0.0475	0.0294	30.7368
b04	1	3	FCT	0.0562	0.0389	31.8505
b21	1	3	FCT	0.0549	0.0347	20.5829
b14	1	3	FCT	0.15	0.156	56.6667
b06	1	3	FCT	0.1	0.083	31.2
b25	1	3	FCT	0.243	0.384	60.0823
b17	1	3	FCT	0.0424	0.0252	59.9057
b19	1	3	FCT	0.061	0.0357	20.8197
b20	1	3	FCT	0.0348	0.027	35.6322
b22	1	3	FCT	0.063	0.0514	34.7619
b23	1	3	FCT	0.0345	0.026	42.8986
b10	1	3	FCT	0.081	0.082	27.9012
b05	1	3	FCT	0.06	0.051	55.5
b13	1	3	FCT	0.107	0.093	30.0935
b01	2	1	IAP	0.161	0.205	72.0497
b02	2	1	IAP	0.179	0.129	72.067
b03	2	1	IAP	0.0468	0.0329	72.0085
b04	2	1	IAP	0.071	0.0467	72.2535
b05	2	1	IAP	0.132	0.106	71.9697
b06	2	1	IAP	0.315	0.32	72.0635
b07	2	1	IAP	0.144	0.115	72.2222
b08	2	1	IAP	0.382	0.317	71.9895
b09	2	1	IAP	0.78	0.402	72.3077
b10	2	1	IAP	0.141	0.1	72.3404
b11	2	1	IAP	0.53	0.286	72.0755
b12	2	1	IAP	0.276	0.163	71.7391
b13	2	1	IAP	0.165	0.145	72.1212
b14	2	1	IAP	0.209	0.229	71.7703
b15	2	1	IAP	0.119	0.101	72.2689
b16	2	1	IAP	0.218	0.194	72.0183
b17	2	1	IAP	0.107	0.072	71.9626
b18	2	1	IAP	0.127	0.096	71.6535
b19	2	1	IAP	0.261	0.143	72.0307
b20	2	1	IAP	0.095	0.064	71.5789
b21	2	1	IAP	0.151	0.166	72.1854
b22	2	1	IAP	0.093	0.068	72.043
b23	2	1	IAP	0.055	0.0366	72
b24	2	1	IAP	0.124	0.088	72.5806
b25	2	1	IAP	0.128	0.094	71.875
b26	2	1	IAP	0.195	0.171	72.3077
b01	2	1	IAP	0.088	0.073	72.7273
b02	2	1	IAP	0.089	0.066	71.9101
b03	2	1	IAP	0.0467	0.0306	72.1627
b04	2	1	IAP	0.063	0.0495	71.746
b05	2	1	IAP	0.114	0.09	71.9298
b06	2	1	IAP	0.195	0.235	71.7949
b07	2	1	IAP	0.128	0.122	71.875
b08	2	1	IAP	0.259	0.282	71.8147
b09	2	1	IAP	0.81	0.372	72.2222
b10	2	1	IAP	0.124	0.092	71.7742
b11	2	1	IAP	0.284	0.336	72.1831
b12	2	1	IAP	0.206	0.121	72.3301
b13	2	1	IAP	0.181	0.112	71.8232
b14	2	1	IAP	0.179	0.187	72.067
b15	2	1	IAP	0.099	0.081	71.7172
b16	2	1	IAP	0.102	0.106	71.5686
b17	2	1	IAP	0.109	0.075	72.4771
b18	2	1	IAP	0.096	0.077	71.875
b19	2	1	IAP	0.227	0.159	71.8062
b20	2	1	IAP	0.131	0.097	72.5191
b21	2	1	IAP	0.108	0.081	72.2222
b22	2	1	IAP	0.088	0.069	71.5909
b23	2	1	IAP	0.0558	0.0545	71.8638
b24	2	1	IAP	0.095	0.082	71.5789
b25	2	1	IAP	0.097	0.062	72.1649
b26	2	1	IAP	0.206	0.246	72.3301
b01	2	1	ICT	0.276	0.2	72.1014
b02	2	1	ICT	0.272	0.254	72.0588
b03	2	1	ICT	0.047	0.03	71.9149
b04	2	1	ICT	0.125	0.087	72
b05	2	1	ICT	0.213	0.18	72.3005
b06	2	1	ICT	0.164	0.157	71.9512
b07	2	1	ICT	0.451	0.79	72.0621
b08	2	1	ICT	0.271	0.238	71.9557
b09	2	1	ICT	0.81	0.459	71.9753
b10	2	1	ICT	0.232	0.177	71.9828
b11	2	1	ICT	0.78	0.452	72.0513
b12	2	1	ICT	0.446	0.245	71.9731
b13	2	1	ICT	0.221	0.183	71.9457
b14	2	1	ICT	0.165	0.135	72.1212
b15	2	1	ICT	0.168	0.11	72.0238
b16	2	1	ICT	0.146	0.116	71.9178
b17	2	1	ICT	0.138	0.129	71.7391
b18	2	1	ICT	0.113	0.072	71.6814
b19	2	1	ICT	0.361	0.244	72.0222
b20	2	1	ICT	0.129	0.099	72.093
b21	2	1	ICT	0.247	0.195	72.0648
b22	2	1	ICT	0.194	0.146	72.1649
b23	2	1	ICT	0.1	0.115	72
b24	2	1	ICT	0.129	0.102	72.093
b25	2	1	ICT	0.191	0.139	71.7277
b26	2	1	ICT	0.246	0.183	71.9512
b01	2	1	ICT	0.15	0.126	72
b02	2	1	ICT	0.145	0.128	72.4138
b03	2	1	ICT	0.0426	0.0303	72.0657
b04	2	1	ICT	0.118	0.107	72.0339
b05	2	1	ICT	0.202	0.185	71.7822
b06	2	1	ICT	0.188	0.153	71.8085
b07	2	1	ICT	0.24	0.238	72.0833
b08	2	1	ICT	0.289	0.212	71.9723
b09	2	1	ICT	0.87	0.505	72.4138
b10	2	1	ICT	0.314	0.383	71.9745
b11	2	1	ICT	0.097	0.097	72.1649
b12	2	1	ICT	0.375	0.23	72
b13	2	1	ICT	0.245	0.175	72.2449
b14	2	1	ICT	0.164	0.11	71.9512
b15	2	1	ICT	0.164	0.139	71.9512
b16	2	1	ICT	0.161	0.098	72.0497
b17	2	1	ICT	0.159	0.142	71.6981
b18	2	1	ICT	0.125	0.075	72
b19	2	1	ICT	0.282	0.226	71.9858
b20	2	1	ICT	0.156	0.116	71.7949
b21	2	1	ICT	0.187	0.199	72.1925
b22	2	1	ICT	0.157	0.156	71.9745
b23	2	1	ICT	0.07	0.061	72.2857
b24	2	1	ICT	0.16	0.125	71.875
b25	2	1	ICT	0.188	0.166	71.8085
b26	2	1	ICT	0.248	0.251	72.1774
b01	2	1	FP	0.087	0.09	60.3448
b02	2	1	FP	0.097	0.166	59.6907
b03	2	1	FP	0.0444	0.0276	60.1351
b04	2	1	FP	0.0534	0.0413	59.9251
b05	2	1	FP	0.077	0.067	60.2597
b06	2	1	FP	0.069	0.0481	60
b07	2	1	FP	0.086	0.066	60.1163
b08	2	1	FP	0.086	0.074	59.8837
b09	2	1	FP	0.111	0.09	60.3604
b10	2	1	FP	0.071	0.062	60.2817
b11	2	1	FP	0.166	0.093	60.241
b12	2	1	FP	0.149	0.12	59.7315
b13	2	1	FP	0.153	0.101	60.1307
b14	2	1	FP	0.082	0.0562	60
b15	2	1	FP	0.062	0.0522	60.1613
b16	2	1	FP	0.0353	0.0279	60.0567
b17	2	1	FP	0.05	0.0321	60
b18	2	1	FP	0.0558	0.0377	60.0358
b19	2	1	FP	0.224	0.163	59.8214
b20	2	1	FP	0.067	0.0472	60
b21	2	1	FP	0.109	0.079	59.633
b22	2	1	FP	0.072	0.0579	59.8611
b23	2	1	FP	0.0541	0.0534	59.8891
b24	2	1	FP	0.0507	0.0413	59.9606
b25	2	1	FP	0.134	0.238	59.7015
b26	2	1	FP	0.172	0.194	59.8837
b01	2	1	FP	0.061	0.071	59.5082
b02	2	1	FP	0.0443	0.0458	60.0451
b03	2	1	FP	0.0412	0.0202	59.9515
b04	2	1	FP	0.0458	0.028	60.0437
b05	2	1	FP	0.0523	0.0463	60.0382
b06	2	1	FP	0.071	0.0443	59.7183
b07	2	1	FP	0.081	0.059	59.7531
b08	2	1	FP	0.15	0.11	60
b09	2	1	FP	0.084	0.079	60.2381
b10	2	1	FP	0.071	0.0512	60.1408
b11	2	1	FP	0.119	0.095	59.6639
b12	2	1	FP	0.155	0.123	60
b13	2	1	FP	0.19	0.165	60
b14	2	1	FP	0.096	0.081	59.7917
b15	2	1	FP	0.0475	0.0404	60
b16	2	1	FP	0.0297	0.0257	59.9327
b17	2	1	FP	0.0444	0.0268	60.1351
b18	2	1	FP	0.0467	0.0313	59.9572
b19	2	1	FP	0.169	0.11	59.7633
b20	2	1	FP	0.062	0.0401	59.8387
b21	2	1	FP	0.074	0.0419	60.1351
b22	2	1	FP	0.077	0.09	59.8701
b23	2	1	FP	0.0469	0.0376	59.9147
b24	2	1	FP	0.0443	0.0323	60.0451
b25	2	1	FP	0.096	0.079	60
b26	2	1	FP	0.129	0.103	59.6899
b01	2	1	IP	0.086	0.0583	72.093
b02	2	1	IP	0.178	0.097	71.9101
b03	2	1	IP	0.0529	0.0433	72.0227
b04	2	1	IP	0.115	0.105	72.1739
b05	2	1	IP	0.175	0.132	72
b06	2	1	IP	0.141	0.1	71.6312
b07	2	1	IP	0.131	0.081	72.5191
b08	2	1	IP	0.211	0.119	72.0379
b09	2	1	IP	0.42	0.202	72.1429
b10	2	1	IP	0.139	0.107	71.9424
b11	2	1	IP	0.76	0.448	72.3684
b12	2	1	IP	0.224	0.177	71.875
b13	2	1	IP	0.178	0.123	71.9101
b14	2	1	IP	0.108	0.084	72.2222
b15	2	1	IP	0.115	0.078	72.1739
b16	2	1	IP	0.086	0.0507	72.093
b17	2	1	IP	0.158	0.107	72.1519
b18	2	1	IP	0.106	0.068	71.6981
b19	2	1	IP	0.28	0.229	72.1429
b20	2	1	IP	0.102	0.074	72.549
b21	2	1	IP	0.135	0.112	71.8519
b22	2	1	IP	0.147	0.102	72.1088
b23	2	1	IP	0.078	0.064	72.1795
b24	2	1	IP	0.112	0.13	71.4286
b25	2	1	IP	0.137	0.095	72.2628
b26	2	1	IP	0.223	0.313	72.1973
b01	2	1	IP	0.085	0.08	71.7647
b02	2	1	IP	0.118	0.088	72.0339
b03	2	1	IP	0.0499	0.0324	72.1443
b04	2	1	IP	0.091	0.081	72.5275
b05	2	1	IP	0.141	0.099	71.6312
b06	2	1	IP	0.109	0.066	71.5596
b07	2	1	IP	0.11	0.093	71.8182
b08	2	1	IP	0.2	0.127	72
b09	2	1	IP	0.466	0.235	72.103
b10	2	1	IP	0.151	0.107	71.5232
b11	2	1	IP	0.102	0.123	71.5686
b12	2	1	IP	0.207	0.154	71.9807
b13	2	1	IP	0.225	0.258	72
b14	2	1	IP	0.109	0.076	71.5596
b15	2	1	IP	0.104	0.076	72.1154
b16	2	1	IP	0.086	0.0486	72.093
b17	2	1	IP	0.164	0.157	71.9512
b18	2	1	IP	0.1	0.073	72
b19	2	1	IP	0.208	0.145	72.1154
b20	2	1	IP	0.105	0.084	72.381
b21	2	1	IP	0.102	0.095	72.549
b22	2	1	IP	0.123	0.101	72.3577
b23	2	1	IP	0.067	0.0505	72.2388
b24	2	1	IP	0.069	0.0483	72.029
b25	2	1	IP	0.09	0.071	72.2222
b26	2	1	IP	0.125	0.165	72
b01	2	1	ICOa	0.094	0.124	178.723
b02	2	1	ICOa	0.168	0.179	179.762
b03	2	1	ICOa	0.0239	0.0168	180.335
b04	2	1	ICOa	0.121	0.138	180.165
b05	2	1	ICOa	0.093	0.094	180.645
b06	2	1	ICOa	0.088	0.094	179.545
b07	2	1	ICOa	0.348	0.519	181.034
b08	2	1	ICOa	0.155	0.189	180.645
b09	2	1	ICOa	0.514	0.345	180.934
b10	2	1	ICOa	0.16	0.152	179.375
b11	2	1	ICOa	0.337	0.251	181.009
b12	2	1	ICOa	0.174	0.139	179.885
b13	2	1	ICOa	0.174	0.121	180.46
b14	2	1	ICOa	0.148	0.152	179.73
b15	2	1	ICOa	0.153	0.13	179.739
b16	2	1	ICOa	0.083	0.084	179.518
b17	2	1	ICOa	0.067	0.075	179.104
b18	2	1	ICOa	0.0507	0.0353	179.487
b19	2	1	ICOa	0.194	0.19	180.412
b20	2	1	ICOa	0.129	0.143	179.845
b21	2	1	ICOa	0.112	0.134	179.464
b22	2	1	ICOa	0.091	0.094	180.22
b23	2	1	ICOa	0.076	0.084	178.947
b24	2	1	ICOa	0.073	0.0564	180.822
b25	2	1	ICOa	0.145	0.236	179.31
b26	2	1	ICOa	0.33	0.368	179.697
b01	2	1	ICOb	0.076	0.0557	89.4737
b02	2	1	ICOb	0.15	0.136	90
b03	2	1	ICOb	0.0261	0.0172	90.0383
b04	2	1	ICOb	0.097	0.101	89.6907
b05	2	1	ICOb	0.106	0.081	89.6226
b06	2	1	ICOb	0.126	0.224	89.6825
b07	2	1	ICOb	0.141	0.121	89.3617
b08	2	1	ICOb	0.149	0.152	89.9329
b09	2	1	ICOb	0.175	0.104	89.7143
b10	2	1	ICOb	0.14	0.11	90
b11	2	1	ICOb	0.171	0.146	90.0585
b12	2	1	ICOb	0.154	0.116	90.2597
b13	2	1	ICOb	0.171	0.127	90.0585
b14	2	1	ICOb	0.086	0.076	90.6977
b15	2	1	ICOb	0.09	0.084	90
b16	2	1	ICOb	0.093	0.082	90.3226
b17	2	1	ICOb	0.087	0.073	89.6552
b18	2	1	ICOb	0.0407	0.0283	89.9263
b19	2	1	ICOb	0.135	0.105	90.3704
b20	2	1	ICOb	0.075	0.084	89.3333
b21	2	1	ICOb	0.096	0.136	89.5833
b22	2	1	ICOb	0.093	0.075	90.3226
b23	2	1	ICOb	0.179	0.189	89.9441
b24	2	1	ICOb	0.08	0.087	90
b25	2	1	ICOb	0.13	0.165	90
b26	2	1	ICOb	0.099	0.084	89.899
b01	2	1	FCT	0.0402	0.0286	49.005
b02	2	1	FCT	0.137	0.129	59.854
b03	2	1	FCT	0.0307	0.0214	59.9349
b04	2	1	FCT	0.083	0.077	33.7349
b05	2	1	FCT	0.081	0.057	59.6296
b06	2	1	FCT	0.148	0.113	31.5541
b07	2	1	FCT	0.116	0.072	37.7586
b08	2	1	FCT	0.67	0.421	59.7015
b09	2	1	FCT	0.093	0.068	59.7849
b10	2	1	FCT	0.176	0.231	60.2273
b11	2	1	FCT	0.347	0.317	59.9424
b12	2	1	FCT	0.466	0.386	59.8712
b13	2	1	FCT	0.256	0.333	58.9844
b14	2	1	FCT	0.089	0.088	59.7753
b15	2	1	FCT	0.171	0.104	60.2339
b16	2	1	FCT	0.0511	0.032	40.1174
b17	2	1	FCT	0.0331	0.0211	60.1208
b18	2	1	FCT	0.271	0.246	59.7786
b19	2	1	FCT	0.275	0.21	60
b20	2	1	FCT	0.0553	0.085	35.9855
b21	2	1	FCT	0.218	0.154	49.5413
b22	2	1	FCT	0.074	0.0546	60
b23	2	1	FCT	0.075	0.105	54.6667
b24	2	1	FCT	0.309	0.089	51.7799
b25	2	1	FCT	0.0495	0.0312	36.3636
b26	2	1	FCT	0.224	0.148	56.25
b01	2	1	FCT	0.035	0.0282	48.8571
b02	2	1	FCT	0.158	0.173	60.1266
b03	2	1	FCT	0.0247	0.0156	59.919
b04	2	1	FCT	0.0548	0.0491	33.7591
b05	2	1	FCT	0.0439	0.0304	59.9089
b06	2	1	FCT	0.126	0.119	31.4286
b07	2	1	FCT	0.0556	0.0376	37.9496
b08	2	1	FCT	0.028	0.0319	60
b09	2	1	FCT	0.082	0.092	59.7561
b10	2	1	FCT	0.095	0.149	60.2105
b11	2	1	FCT	0.124	0.192	59.6774
b12	2	1	FCT	0.68	0.88	59.8529
b13	2	1	FCT	0.494	0.86	59.3117
b14	2	1	FCT	0.0361	0.0311	60.1108
b15	2	1	FCT	0.062	0.064	60.1613
b16	2	1	FCT	0.0552	0.074	40.2174
b17	2	1	FCT	0.029	0.0169	60
b18	2	1	FCT	0.269	0.271	59.8513
b19	2	1	FCT	0.11	0.124	60
b20	2	1	FCT	0.064	0.099	35.9375
b21	2	1	FCT	0.123	0.2	49.5935
b22	2	1	FCT	0.0481	0.0414	60.0832
b23	2	1	FCT	0.0502	0.06	54.5817
b24	2	1	FCT	0.025	0.0147	51.6
b25	2	1	FCT	0.0577	0.0442	36.3951
b26	2	1	FCT	0.089	0.09	56.2921
b01	2	2	IAP	0.0564	0.0335	51.4184
b02	2	2	IAP	0.283	0.311	51.2367
b03	2	2	IAP	0.0576	0.0314	51.3889
b04	2	2	IAP	0.101	0.076	51.5842
b05	2	2	IAP	0.148	0.144	51.3514
b06	2	2	IAP	0.166	0.147	51.2048
b07	2	2	IAP	0.145	0.108	51.0345
b08	2	2	IAP	0.123	0.099	51.2195
b09	2	2	IAP	0.71	0.358	51.6901
b10	2	2	IAP	0.199	0.187	51.2563
b11	2	2	IAP	0.38	0.358	51.3158
b12	2	2	IAP	0.349	0.184	51.5759
b13	2	2	IAP	0.136	0.095	51.4706
b14	2	2	IAP	0.13	0.096	51.5385
b15	2	2	IAP	0.118	0.078	51.6949
b16	2	2	IAP	0.164	0.107	51.2195
b17	2	2	IAP	0.153	0.156	51.634
b18	2	2	IAP	0.156	0.087	51.2821
b19	2	2	IAP	0.294	0.239	51.3605
b20	2	2	IAP	0.092	0.115	51.6304
b21	2	2	IAP	0.129	0.115	51.1628
b22	2	2	IAP	0.131	0.084	51.9084
b23	2	2	IAP	0.071	0.0537	51.4085
b24	2	2	IAP	0.135	0.126	51.8519
b25	2	2	IAP	0.11	0.079	51.3636
b26	2	2	IAP	0.158	0.133	51.2658
b01	2	2	IAP	0.0584	0.0405	51.5411
b02	2	2	IAP	0.141	0.12	51.773
b03	2	2	IAP	0.0528	0.0276	51.5152
b04	2	2	IAP	0.092	0.069	51.5217
b05	2	2	IAP	0.147	0.128	51.7007
b06	2	2	IAP	0.141	0.115	51.773
b07	2	2	IAP	0.102	0.07	51.3725
b08	2	2	IAP	0.083	0.0569	51.3253
b09	2	2	IAP	0.72	0.436	51.3889
b10	2	2	IAP	0.263	0.275	51.3308
b11	2	2	IAP	0.2	0.242	51.5
b12	2	2	IAP	0.232	0.132	51.2931
b13	2	2	IAP	0.155	0.125	50.9677
b14	2	2	IAP	0.14	0.09	51.4286
b15	2	2	IAP	0.073	0.0387	51.5068
b16	2	2	IAP	0.131	0.076	51.145
b17	2	2	IAP	0.146	0.095	51.3699
b18	2	2	IAP	0.122	0.065	51.6393
b19	2	2	IAP	0.266	0.158	51.5038
b20	2	2	IAP	0.08	0.065	51.25
b21	2	2	IAP	0.103	0.088	51.4563
b22	2	2	IAP	0.126	0.094	51.5873
b23	2	2	IAP	0.0569	0.0397	51.4938
b24	2	2	IAP	0.064	0.0539	51.5625
b25	2	2	IAP	0.081	0.0546	51.7284
b26	2	2	IAP	0.17	0.239	51.7647
b01	2	2	ICT	0.116	0.082	51.2069
b02	2	2	ICT	0.368	0.318	51.3587
b03	2	2	ICT	0.077	0.0535	51.1688
b04	2	2	ICT	0.164	0.105	51.2195
b05	2	2	ICT	0.306	0.266	51.634
b06	2	2	ICT	0.179	0.145	51.3966
b07	2	2	ICT	0.21	0.17	51.4286
b08	2	2	ICT	0.183	0.094	51.3661
b09	2	2	ICT	0.507	0.398	51.4793
b10	2	2	ICT	0.212	0.181	51.4151
b11	2	2	ICT	0.79	0.371	51.2658
b12	2	2	ICT	0.428	0.25	51.4019
b13	2	2	ICT	0.267	0.18	51.3109
b14	2	2	ICT	0.187	0.165	51.3369
b15	2	2	ICT	0.133	0.114	51.8797
b16	2	2	ICT	0.171	0.091	51.462
b17	2	2	ICT	0.163	0.128	51.5337
b18	2	2	ICT	0.14	0.095	51.4286
b19	2	2	ICT	0.249	0.139	51.4056
b20	2	2	ICT	0.155	0.131	51.6129
b21	2	2	ICT	0.182	0.165	51.6484
b22	2	2	ICT	0.232	0.179	51.2931
b23	2	2	ICT	0.074	0.062	51.3514
b24	2	2	ICT	0.169	0.127	51.4793
b25	2	2	ICT	0.205	0.207	51.2195
b26	2	2	ICT	0.179	0.116	51.3966
b01	2	2	ICT	0.116	0.078	51.2931
b02	2	2	ICT	0.174	0.134	51.1494
b03	2	2	ICT	0.065	0.0512	51.0769
b04	2	2	ICT	0.206	0.244	51.4563
b05	2	2	ICT	0.28	0.249	51.4286
b06	2	2	ICT	0.205	0.153	51.2195
b07	2	2	ICT	0.177	0.125	51.4124
b08	2	2	ICT	0.114	0.115	51.4912
b09	2	2	ICT	0.6	0.504	51.6667
b10	2	2	ICT	0.249	0.183	51.4056
b11	2	2	ICT	0.117	0.117	51.2821
b12	2	2	ICT	0.373	0.252	51.4745
b13	2	2	ICT	0.272	0.216	51.4706
b14	2	2	ICT	0.19	0.149	51.0526
b15	2	2	ICT	0.137	0.106	51.8248
b16	2	2	ICT	0.132	0.078	51.5152
b17	2	2	ICT	0.123	0.087	51.2195
b18	2	2	ICT	0.137	0.111	51.0949
b19	2	2	ICT	0.289	0.255	51.5571
b20	2	2	ICT	0.167	0.149	51.497
b21	2	2	ICT	0.206	0.209	51.4563
b22	2	2	ICT	0.234	0.213	51.2821
b23	2	2	ICT	0.068	0.06	51.1765
b24	2	2	ICT	0.153	0.158	51.634
b25	2	2	ICT	0.135	0.124	51.1111
b26	2	2	ICT	0.233	0.193	51.5021
b01	2	2	FP	0.0501	0.0335	60.0798
b02	2	2	FP	0.077	0.06	59.8701
b03	2	2	FP	0.0493	0.0261	60.0406
b04	2	2	FP	0.0552	0.0491	59.9638
b05	2	2	FP	0.063	0.0462	60.1587
b06	2	2	FP	0.214	0.223	59.8131
b07	2	2	FP	0.09	0.0537	60.2222
b08	2	2	FP	0.0475	0.0318	60
b09	2	2	FP	0.084	0.064	60.3571
b10	2	2	FP	0.076	0.074	60.2632
b11	2	2	FP	0.151	0.083	60.2649
b12	2	2	FP	0.121	0.074	60.3306
b13	2	2	FP	0.273	0.191	60.0733
b14	2	2	FP	0.07	0.0515	60.2857
b15	2	2	FP	0.079	0.0516	59.8734
b16	2	2	FP	0.0349	0.0213	59.8854
b17	2	2	FP	0.0488	0.0314	60.041
b18	2	2	FP	0.0568	0.0513	60.0352
b19	2	2	FP	0.19	0.153	60
b20	2	2	FP	0.073	0.078	60.411
b21	2	2	FP	0.086	0.065	60
b22	2	2	FP	0.06	0.0442	60.1667
b23	2	2	FP	0.0461	0.0264	60.0868
b24	2	2	FP	0.0521	0.059	60.0768
b25	2	2	FP	0.091	0.0498	60.2198
b26	2	2	FP	0.107	0.08	59.8131
b01	2	2	FP	0.0498	0.0406	60.0402
b02	2	2	FP	0.0454	0.0395	59.9119
b03	2	2	FP	0.0421	0.0256	59.8575
b04	2	2	FP	0.0493	0.0383	60.0406
b05	2	2	FP	0.0398	0.027	60.0503
b06	2	2	FP	0.162	0.14	59.8765
b07	2	2	FP	0.074	0.0415	59.8649
b08	2	2	FP	0.061	0.059	60.3279
b09	2	2	FP	0.0486	0.0504	59.8765
b10	2	2	FP	0.06	0.0453	59.6667
b11	2	2	FP	0.074	0.06	59.7297
b12	2	2	FP	0.133	0.088	60.1504
b13	2	2	FP	0.338	0.284	60.0592
b14	2	2	FP	0.086	0.063	59.8837
b15	2	2	FP	0.0529	0.0334	60.1134
b16	2	2	FP	0.0279	0.0167	59.8566
b17	2	2	FP	0.0517	0.0317	59.9613
b18	2	2	FP	0.0547	0.0433	59.9634
b19	2	2	FP	0.151	0.105	59.6026
b20	2	2	FP	0.07	0.0555	60.1429
b21	2	2	FP	0.065	0.0401	60.3077
b22	2	2	FP	0.0583	0.0464	60.0343
b23	2	2	FP	0.0387	0.0258	59.9483
b24	2	2	FP	0.0491	0.0413	59.8778
b25	2	2	FP	0.087	0.0525	60.1149
b26	2	2	FP	0.089	0.069	59.7753
b01	2	2	IP	0.072	0.0536	51.6667
b02	2	2	IP	0.113	0.078	51.5044
b03	2	2	IP	0.063	0.061	51.4286
b04	2	2	IP	0.117	0.126	51.2821
b05	2	2	IP	0.176	0.105	51.1364
b06	2	2	IP	0.14	0.107	51.4286
b07	2	2	IP	0.194	0.216	51.5464
b08	2	2	IP	0.146	0.067	51.3699
b09	2	2	IP	0.245	0.135	51.4286
b10	2	2	IP	0.2	0.147	51.5
b11	2	2	IP	0.469	0.275	51.3859
b12	2	2	IP	0.213	0.173	51.1737
b13	2	2	IP	0.205	0.178	51.2195
b14	2	2	IP	0.106	0.087	51.5094
b15	2	2	IP	0.118	0.09	50.8475
b16	2	2	IP	0.118	0.081	51.6949
b17	2	2	IP	0.154	0.128	51.2987
b18	2	2	IP	0.097	0.071	51.3402
b19	2	2	IP	0.248	0.167	51.6129
b20	2	2	IP	0.11	0.083	51.5455
b21	2	2	IP	0.153	0.125	51.634
b22	2	2	IP	0.156	0.117	51.2821
b23	2	2	IP	0.075	0.0486	51.6
b24	2	2	IP	0.106	0.091	51.5094
b25	2	2	IP	0.145	0.126	51.7241
b26	2	2	IP	0.125	0.106	51.2
b01	2	2	IP	0.0589	0.0404	51.4431
b02	2	2	IP	0.088	0.075	51.4773
b03	2	2	IP	0.061	0.068	51.6393
b04	2	2	IP	0.093	0.075	51.3978
b05	2	2	IP	0.126	0.082	51.5873
b06	2	2	IP	0.113	0.067	51.4159
b07	2	2	IP	0.119	0.08	51.2605
b08	2	2	IP	0.209	0.146	51.6746
b09	2	2	IP	0.272	0.198	51.4706
b10	2	2	IP	0.218	0.151	51.3761
b11	2	2	IP	0.102	0.077	51.1765
b12	2	2	IP	0.213	0.244	51.6432
b13	2	2	IP	0.181	0.149	51.3812
b14	2	2	IP	0.137	0.102	51.0949
b15	2	2	IP	0.115	0.091	51.3913
b16	2	2	IP	0.13	0.097	51.5385
b17	2	2	IP	0.148	0.104	51.3514
b18	2	2	IP	0.085	0.06	51.1765
b19	2	2	IP	0.218	0.174	51.3761
b20	2	2	IP	0.105	0.076	51.2381
b21	2	2	IP	0.115	0.112	51.5652
b22	2	2	IP	0.111	0.081	51.5315
b23	2	2	IP	0.0562	0.0349	51.4235
b24	2	2	IP	0.085	0.079	51.6471
b25	2	2	IP	0.106	0.096	51.5094
b26	2	2	IP	0.076	0.0584	51.7105
b01	2	2	ICOa	0.09	0.089	120
b02	2	2	ICOa	0.171	0.129	120.468
b03	2	2	ICOa	0.0214	0.0146	120.093
b04	2	2	ICOa	0.0575	0.0492	120
b05	2	2	ICOa	0.117	0.134	120.513
b06	2	2	ICOa	0.144	0.322	119.444
b07	2	2	ICOa	0.165	0.287	120
b08	2	2	ICOa	0.162	0.209	119.753
b09	2	2	ICOa	0.278	0.167	120.144
b10	2	2	ICOa	0.133	0.096	120.301
b11	2	2	ICOa	0.133	0.114	120.301
b12	2	2	ICOa	0.137	0.105	119.708
b13	2	2	ICOa	0.179	0.128	120.112
b14	2	2	ICOa	0.108	0.105	120.37
b15	2	2	ICOa	0.113	0.094	120.354
b16	2	2	ICOa	0.093	0.071	120.43
b17	2	2	ICOa	0.076	0.07	121.053
b18	2	2	ICOa	0.06	0.0505	120
b19	2	2	ICOa	0.117	0.075	120.513
b20	2	2	ICOa	0.077	0.064	119.481
b21	2	2	ICOa	0.0581	0.0585	120.482
b22	2	2	ICOa	0.093	0.084	119.355
b23	2	2	ICOa	0.066	0.0538	119.697
b24	2	2	ICOa	0.095	0.083	120
b25	2	2	ICOa	0.108	0.149	119.444
b26	2	2	ICOa	0.059	0.0497	120.339
b01	2	2	ICOb	0.069	0.081	72.4638
b02	2	2	ICOb	0.102	0.089	72.549
b03	2	2	ICOb	0.0265	0.0184	72.0755
b04	2	2	ICOb	0.079	0.067	72.0253
b05	2	2	ICOb	0.112	0.102	71.4286
b06	2	2	ICOb	0.095	0.075	72.6316
b07	2	2	ICOb	0.092	0.079	71.7391
b08	2	2	ICOb	0.17	0.143	72.3529
b09	2	2	ICOb	0.466	0.278	71.8884
b10	2	2	ICOb	0.13	0.106	71.5385
b11	2	2	ICOb	0.121	0.084	71.9008
b12	2	2	ICOb	0.138	0.109	72.4638
b13	2	2	ICOb	0.154	0.099	72.0779
b14	2	2	ICOb	0.071	0.05	71.6901
b15	2	2	ICOb	0.092	0.075	72.8261
b16	2	2	ICOb	0.0519	0.0397	72.0617
b17	2	2	ICOb	0.077	0.0538	72.2078
b18	2	2	ICOb	0.0533	0.0472	72.045
b19	2	2	ICOb	0.13	0.079	72.3077
b20	2	2	ICOb	0.081	0.074	72.3457
b21	2	2	ICOb	0.064	0.0487	72.1875
b22	2	2	ICOb	0.08	0.0581	71.625
b23	2	2	ICOb	0.094	0.09	71.2766
b24	2	2	ICOb	0.074	0.074	72.4324
b25	2	2	ICOb	0.104	0.139	72.1154
b26	2	2	ICOb	0.075	0.07	72.1333
b01	2	2	FCT	0.104	0.19	35.9615
b02	2	2	FCT	0.0446	0.0333	41.9283
b03	2	2	FCT	0.0254	0.0184	59.8425
b04	2	2	FCT	0.059	0.0357	22.3729
b05	2	2	FCT	0.084	0.07	59.1667
b06	2	2	FCT	0.162	0.156	45.0617
b07	2	2	FCT	0.189	0.308	30.8466
b08	2	2	FCT	0.07	0.0512	44
b09	2	2	FCT	0.168	0.085	48.8095
b10	2	2	FCT	0.095	0.073	35.3684
b11	2	2	FCT	0.401	0.267	60.0998
b12	2	2	FCT	0.087	0.13	36.092
b13	2	2	FCT	0.128	0.126	43.2031
b14	2	2	FCT	0.202	0.231	59.901
b15	2	2	FCT	0.144	0.114	56.9444
b16	2	2	FCT	0.13	0.094	31.3846
b17	2	2	FCT	0.0328	0.02	60.061
b18	2	2	FCT	0.347	0.404	59.9424
b19	2	2	FCT	0.188	0.123	52.1277
b20	2	2	FCT	0.082	0.084	29.0244
b21	2	2	FCT	0.047	0.032	32.1277
b22	2	2	FCT	0.077	0.068	51.039
b23	2	2	FCT	0.048	0.0447	41.0417
b24	2	2	FCT	0.118	0.084	60.1695
b25	2	2	FCT	0.0479	0.0286	37.5783
b26	2	2	FCT	0.288	0.144	36.8056
b01	2	2	FCT	0.061	0.06	35.7377
b02	2	2	FCT	0.036	0.0269	41.9444
b03	2	2	FCT	0.024	0.0136	60
b04	2	2	FCT	0.06	0.0386	22.5
b05	2	2	FCT	0.0391	0.0262	58.8235
b06	2	2	FCT	0.275	0.565	44.7273
b07	2	2	FCT	0.103	0.179	30.7767
b08	2	2	FCT	0.0309	0.0218	44.0129
b09	2	2	FCT	0.0516	0.0412	48.8372
b10	2	2	FCT	0.0416	0.0274	35.3365
b11	2	2	FCT	0.12	0.209	60
b12	2	2	FCT	0.067	0.05	35.8209
b13	2	2	FCT	0.178	0.325	42.6966
b14	2	2	FCT	0.314	0.417	59.8726
b15	2	2	FCT	0.101	0.107	57.2277
b16	2	2	FCT	0.0444	0.0361	31.3063
b17	2	2	FCT	0.0343	0.0222	60.0583
b18	2	2	FCT	0.349	0.313	59.8854
b19	2	2	FCT	0.105	0.127	52.0952
b20	2	2	FCT	0.068	0.071	29.4118
b21	2	2	FCT	0.0428	0.0268	32.243
b22	2	2	FCT	0.051	0.0518	50.7843
b23	2	2	FCT	0.0354	0.0258	40.9605
b24	2	2	FCT	0.0214	0.0122	59.8131
b25	2	2	FCT	0.0465	0.0308	37.6344
b26	2	2	FCT	0.0564	0.0434	36.8794
b01	2	3	IAP	0.072	0.0435	40.2778
b02	2	3	IAP	0.146	0.073	40.137
b03	2	3	IAP	0.0467	0.0314	40.0428
b04	2	3	IAP	0.073	0.0495	39.726
b05	2	3	IAP	0.294	0.356	40.1361
b06	2	3	IAP	0.158	0.093	39.8734
b07	2	3	IAP	0.105	0.066	39.8095
b08	2	3	IAP	0.254	0.176	40.1575
b09	2	3	IAP	0.249	0.144	40.1606
b10	2	3	IAP	0.183	0.105	39.8907
b11	2	3	IAP	0.64	0.326	40.1562
b12	2	3	IAP	0.338	0.198	39.9408
b13	2	3	IAP	0.436	0.71	39.9083
b14	2	3	IAP	0.135	0.112	40
b15	2	3	IAP	0.09	0.0589	40.1111
b16	2	3	IAP	0.17	0.102	40
b17	2	3	IAP	0.094	0.071	40
b18	2	3	IAP	0.151	0.062	39.7351
b19	2	3	IAP	0.195	0.12	40
b20	2	3	IAP	0.104	0.078	40.0962
b21	2	3	IAP	0.132	0.129	40
b22	2	3	IAP	0.122	0.104	39.918
b23	2	3	IAP	0.08	0.062	39.875
b24	2	3	IAP	0.137	0.092	39.854
b25	2	3	IAP	0.14	0.1	39.9286
b26	2	3	IAP	0.111	0.077	40.0901
b01	2	3	IAP	0.061	0.0395	39.6721
b02	2	3	IAP	0.135	0.102	39.9259
b03	2	3	IAP	0.0459	0.0346	39.8693
b04	2	3	IAP	0.075	0.0551	39.8667
b05	2	3	IAP	0.117	0.097	39.9145
b06	2	3	IAP	0.301	0.243	39.8671
b07	2	3	IAP	0.09	0.0512	39.8889
b08	2	3	IAP	0.145	0.095	39.8621
b09	2	3	IAP	0.444	0.353	40.0901
b10	2	3	IAP	0.227	0.128	40.0881
b11	2	3	IAP	0.089	0.093	40.1124
b12	2	3	IAP	0.346	0.161	39.8844
b13	2	3	IAP	0.479	0.78	40.0835
b14	2	3	IAP	0.152	0.111	40.1316
b15	2	3	IAP	0.087	0.0499	40
b16	2	3	IAP	0.152	0.085	40.1316
b17	2	3	IAP	0.125	0.092	40
b18	2	3	IAP	0.144	0.082	40.0694
b19	2	3	IAP	0.183	0.123	39.8907
b20	2	3	IAP	0.116	0.085	40.1724
b21	2	3	IAP	0.113	0.077	39.823
b22	2	3	IAP	0.114	0.098	40.0877
b23	2	3	IAP	0.091	0.077	40.2198
b24	2	3	IAP	0.075	0.067	39.8667
b25	2	3	IAP	0.108	0.071	39.9074
b26	2	3	IAP	0.104	0.068	40
b01	2	3	ICT	0.188	0.251	39.8936
b02	2	3	ICT	0.179	0.137	40.2235
b03	2	3	ICT	0.078	0.0554	39.8718
b04	2	3	ICT	0.155	0.112	40
b05	2	3	ICT	0.23	0.17	40
b06	2	3	ICT	0.246	0.183	39.8374
b07	2	3	ICT	0.213	0.199	39.9061
b08	2	3	ICT	0.191	0.141	39.7906
b09	2	3	ICT	0.274	0.206	39.781
b10	2	3	ICT	0.204	0.191	39.7059
b11	2	3	ICT	0.91	0.485	39.8901
b12	2	3	ICT	0.507	0.38	40.0394
b13	2	3	ICT	0.314	0.319	40.1274
b14	2	3	ICT	0.158	0.105	39.8734
b15	2	3	ICT	0.165	0.115	40
b16	2	3	ICT	0.241	0.138	39.834
b17	2	3	ICT	0.191	0.117	39.7906
b18	2	3	ICT	0.258	0.184	39.9225
b19	2	3	ICT	0.37	0.451	40
b20	2	3	ICT	0.15	0.117	40
b21	2	3	ICT	0.245	0.239	40
b22	2	3	ICT	0.196	0.142	39.7959
b23	2	3	ICT	0.097	0.067	39.7938
b24	2	3	ICT	0.17	0.106	40
b25	2	3	ICT	0.22	0.203	40
b26	2	3	ICT	0.183	0.119	39.8907
b01	2	3	ICT	0.207	0.225	40.0966
b02	2	3	ICT	0.131	0.118	40.0763
b03	2	3	ICT	0.064	0.0459	40.1562
b04	2	3	ICT	0.206	0.163	39.8058
b05	2	3	ICT	0.161	0.125	39.7516
b06	2	3	ICT	0.32	0.279	40
b07	2	3	ICT	0.211	0.261	39.8104
b08	2	3	ICT	0.189	0.123	40.2116
b09	2	3	ICT	0.83	0.507	39.8795
b10	2	3	ICT	0.237	0.158	40.0844
b11	2	3	ICT	0.077	0.07	40.2597
b12	2	3	ICT	0.256	0.212	39.8437
b13	2	3	ICT	0.298	0.238	39.9329
b14	2	3	ICT	0.181	0.136	39.779
b15	2	3	ICT	0.164	0.116	40.2439
b16	2	3	ICT	0.254	0.146	40.1575
b17	2	3	ICT	0.181	0.162	40.3315
b18	2	3	ICT	0.186	0.177	39.7849
b19	2	3	ICT	0.288	0.219	39.9306
b20	2	3	ICT	0.199	0.158	39.6985
b21	2	3	ICT	0.198	0.18	39.899
b22	2	3	ICT	0.185	0.193	40
b23	2	3	ICT	0.092	0.074	40.2174
b24	2	3	ICT	0.111	0.115	40
b25	2	3	ICT	0.157	0.188	40.1274
b26	2	3	ICT	0.184	0.183	40.2174
b01	2	3	FP	0.102	0.117	59.8039
b02	2	3	FP	0.089	0.0558	60
b03	2	3	FP	0.0492	0.025	59.9593
b04	2	3	FP	0.062	0.0406	59.6774
b05	2	3	FP	0.069	0.0585	59.7101
b06	2	3	FP	0.145	0.089	60
b07	2	3	FP	0.073	0.0392	60.411
b08	2	3	FP	0.0521	0.06	59.8848
b09	2	3	FP	0.072	0.055	59.8611
b10	2	3	FP	0.068	0.059	59.7059
b11	2	3	FP	0.12	0.072	60
b12	2	3	FP	0.12	0.079	60
b13	2	3	FP	0.329	0.21	59.8784
b14	2	3	FP	0.077	0.0489	59.6104
b15	2	3	FP	0.076	0.0588	59.8684
b16	2	3	FP	0.0363	0.0248	60.0551
b17	2	3	FP	0.063	0.0458	60.1587
b18	2	3	FP	0.0455	0.0259	60
b19	2	3	FP	0.138	0.08	60.1449
b20	2	3	FP	0.069	0.0415	60
b21	2	3	FP	0.061	0.0387	59.6721
b22	2	3	FP	0.0499	0.0324	60.1202
b23	2	3	FP	0.0551	0.0348	60.0726
b24	2	3	FP	0.0503	0.0337	60.0398
b25	2	3	FP	0.096	0.0531	59.7917
b26	2	3	FP	0.113	0.08	60.177
b01	2	3	FP	0.092	0.072	60.1087
b02	2	3	FP	0.0484	0.0381	59.9174
b03	2	3	FP	0.0501	0.0236	60.0798
b04	2	3	FP	0.0568	0.0368	60.0352
b05	2	3	FP	0.0577	0.0445	59.9653
b06	2	3	FP	0.174	0.182	59.7701
b07	2	3	FP	0.063	0.0355	60.1587
b08	2	3	FP	0.037	0.0496	60
b09	2	3	FP	0.0547	0.0324	59.9634
b10	2	3	FP	0.061	0.0477	59.5082
b11	2	3	FP	0.125	0.104	60
b12	2	3	FP	0.117	0.088	59.8291
b13	2	3	FP	0.276	0.153	60.1449
b14	2	3	FP	0.084	0.064	59.881
b15	2	3	FP	0.062	0.0362	60
b16	2	3	FP	0.0272	0.0176	59.9265
b17	2	3	FP	0.0539	0.0299	60.1113
b18	2	3	FP	0.0461	0.0313	60.0868
b19	2	3	FP	0.114	0.065	60.5263
b20	2	3	FP	0.073	0.0509	60
b21	2	3	FP	0.0514	0.0272	59.9222
b22	2	3	FP	0.0492	0.0295	59.9593
b23	2	3	FP	0.0494	0.029	59.919
b24	2	3	FP	0.0437	0.0316	59.9542
b25	2	3	FP	0.082	0.0434	59.7561
b26	2	3	FP	0.08	0.0447	60.125
b01	2	3	IP	0.159	0.243	39.6226
b02	2	3	IP	0.226	0.157	39.823
b03	2	3	IP	0.059	0.0493	40.1695
b04	2	3	IP	0.103	0.083	40
b05	2	3	IP	0.195	0.124	40
b06	2	3	IP	0.133	0.09	39.9248
b07	2	3	IP	0.226	0.203	39.823
b08	2	3	IP	0.161	0.071	39.7516
b09	2	3	IP	0.448	0.259	39.9554
b10	2	3	IP	0.216	0.153	39.8148
b11	2	3	IP	0.481	0.299	39.9168
b12	2	3	IP	0.278	0.187	39.9281
b13	2	3	IP	0.193	0.13	39.8964
b14	2	3	IP	0.152	0.117	40.1316
b15	2	3	IP	0.148	0.113	40.0676
b16	2	3	IP	0.119	0.097	40.084
b17	2	3	IP	0.159	0.12	40.2516
b18	2	3	IP	0.13	0.08	40.1538
b19	2	3	IP	0.246	0.181	39.8374
b20	2	3	IP	0.113	0.086	40.177
b21	2	3	IP	0.186	0.132	40.3226
b22	2	3	IP	0.192	0.148	40.1042
b23	2	3	IP	0.093	0.068	40.2151
b24	2	3	IP	0.197	0.131	40.1015
b25	2	3	IP	0.135	0.079	39.9259
b26	2	3	IP	0.112	0.088	40
b01	2	3	IP	0.094	0.091	40.1064
b02	2	3	IP	0.065	0.0466	40.1538
b03	2	3	IP	0.0549	0.0545	39.8907
b04	2	3	IP	0.116	0.139	39.8276
b05	2	3	IP	0.15	0.096	40
b06	2	3	IP	0.124	0.08	39.9194
b07	2	3	IP	0.208	0.312	39.9038
b08	2	3	IP	0.1	0.071	39.8
b09	2	3	IP	0.472	0.277	40.0424
b10	2	3	IP	0.193	0.14	39.8964
b11	2	3	IP	0.093	0.119	40.1075
b12	2	3	IP	0.249	0.179	39.759
b13	2	3	IP	0.188	0.132	39.8936
b14	2	3	IP	0.149	0.103	39.9329
b15	2	3	IP	0.147	0.145	40.1361
b16	2	3	IP	0.137	0.114	40
b17	2	3	IP	0.167	0.133	40.1198
b18	2	3	IP	0.108	0.078	40
b19	2	3	IP	0.185	0.177	40
b20	2	3	IP	0.131	0.097	40
b21	2	3	IP	0.114	0.08	40
b22	2	3	IP	0.133	0.106	39.9248
b23	2	3	IP	0.069	0.071	40.1449
b24	2	3	IP	0.071	0.0555	39.7183
b25	2	3	IP	0.099	0.084	40.101
b26	2	3	IP	0.104	0.105	40.1923
b01	2	3	ICOa	0.065	0.115	98.4615
b02	2	3	ICOa	0.086	0.082	97.6744
b03	2	3	ICOa	0.0272	0.0178	98.1618
b04	2	3	ICOa	0.069	0.061	98.5507
b05	2	3	ICOa	0.118	0.092	98.3051
b06	2	3	ICOa	0.085	0.081	97.6471
b07	2	3	ICOa	0.098	0.102	97.9592
b08	2	3	ICOa	0.097	0.096	97.9381
b09	2	3	ICOa	0.554	0.389	98.1949
b10	2	3	ICOa	0.166	0.159	98.1928
b11	2	3	ICOa	0.103	0.077	98.0583
b12	2	3	ICOa	0.165	0.137	98.1818
b13	2	3	ICOa	0.154	0.099	98.7013
b14	2	3	ICOa	0.139	0.14	97.8417
b15	2	3	ICOa	0.076	0.0546	97.3684
b16	2	3	ICOa	0.088	0.073	97.7273
b17	2	3	ICOa	0.068	0.0588	98.5294
b18	2	3	ICOa	0.0549	0.0452	98.1785
b19	2	3	ICOa	0.14	0.111	98.5714
b20	2	3	ICOa	0.062	0.056	98.3871
b21	2	3	ICOa	0.0581	0.039	98.1067
b22	2	3	ICOa	0.1	0.093	99
b23	2	3	ICOa	0.068	0.077	98.5294
b24	2	3	ICOa	0.063	0.0445	98.4127
b25	2	3	ICOa	0.129	0.184	98.4496
b26	2	3	ICOa	0.076	0.063	98.6842
b01	2	3	ICOb	0.076	0.059	51.5789
b02	2	3	ICOb	0.072	0.062	51.25
b03	2	3	ICOb	0.0454	0.0421	51.3216
b04	2	3	ICOb	0.085	0.103	51.6471
b05	2	3	ICOb	0.206	0.248	51.4563
b06	2	3	ICOb	0.103	0.084	51.5534
b07	2	3	ICOb	0.1	0.08	51.4
b08	2	3	ICOb	0.109	0.087	51.4679
b09	2	3	ICOb	0.306	0.203	51.3072
b10	2	3	ICOb	0.103	0.07	51.6505
b11	2	3	ICOb	0.173	0.119	51.4451
b12	2	3	ICOb	0.166	0.139	51.2048
b13	2	3	ICOb	0.181	0.121	51.3812
b14	2	3	ICOb	0.11	0.089	51.3636
b15	2	3	ICOb	0.09	0.07	51.5556
b16	2	3	ICOb	0.091	0.07	51.6484
b17	2	3	ICOb	0.083	0.069	51.2048
b18	2	3	ICOb	0.073	0.0574	51.7808
b19	2	3	ICOb	0.121	0.087	51.2397
b20	2	3	ICOb	0.072	0.074	51.3889
b21	2	3	ICOb	0.067	0.0548	51.3433
b22	2	3	ICOb	0.102	0.082	51.6667
b23	2	3	ICOb	0.067	0.06	51.4925
b24	2	3	ICOb	0.099	0.07	51.4141
b25	2	3	ICOb	0.132	0.088	51.5152
b26	2	3	ICOb	0.111	0.094	51.5315
b01	2	3	FCT	0.056	0.0581	60
b02	2	3	FCT	0.152	0.141	59.8684
b03	2	3	FCT	0.0283	0.0203	57.2438
b04	2	3	FCT	0.196	0.298	30.4592
b05	2	3	FCT	0.12	0.104	41
b06	2	3	FCT	0.126	0.108	20.1587
b07	2	3	FCT	0.0484	0.0282	21.4876
b08	2	3	FCT	0.75	0.418	60.1333
b09	2	3	FCT	0.213	0.123	29.5775
b10	2	3	FCT	0.197	0.299	31.4721
b11	2	3	FCT	0.42	0.205	22.8571
b12	2	3	FCT	0.115	0.096	55.6522
b13	2	3	FCT	0.117	0.07	30.8547
b14	2	3	FCT	0.155	0.147	60
b15	2	3	FCT	0.037	0.0256	60
b16	2	3	FCT	0.186	0.172	33.871
b17	2	3	FCT	0.0468	0.0502	60.0427
b18	2	3	FCT	0.228	0.234	60.0877
b19	2	3	FCT	0.246	0.182	51.626
b20	2	3	FCT	0.068	0.0492	23.5294
b21	2	3	FCT	0.226	0.149	59.7345
b22	2	3	FCT	0.119	0.09	46.4706
b23	2	3	FCT	0.041	0.0301	29.7561
b24	2	3	FCT	0.242	0.141	59.9174
b25	2	3	FCT	0.6	1	57.5
b26	2	3	FCT	0.211	0.113	31.7536
b01	2	3	FCT	0.0554	0.062	60.1083
b02	2	3	FCT	0.267	0.285	59.9251
b03	2	3	FCT	0.026	0.0155	57.3077
b04	2	3	FCT	0.099	0.13	30.404
b05	2	3	FCT	0.112	0.141	40.8929
b06	2	3	FCT	0.0492	0.037	20.122
b07	2	3	FCT	0.06	0.0356	21.3333
b08	2	3	FCT	0.0273	0.0237	60.0733
b09	2	3	FCT	0.063	0.0403	29.6825
b10	2	3	FCT	0.0427	0.0269	31.6159
b11	2	3	FCT	0.0291	0.0161	23.0241
b12	2	3	FCT	0.151	0.193	56.2914
b13	2	3	FCT	0.07	0.0466	30.5714
b14	2	3	FCT	0.268	0.267	60.0746
b15	2	3	FCT	0.0298	0.0213	60.0671
b16	2	3	FCT	0.0438	0.035	34.0183
b17	2	3	FCT	0.0411	0.0337	59.854
b18	2	3	FCT	0.27	0.266	60
b19	2	3	FCT	0.163	0.239	52.1472
b20	2	3	FCT	0.088	0.107	23.5227
b21	2	3	FCT	0.086	0.101	59.7674
b22	2	3	FCT	0.091	0.09	46.2637
b23	2	3	FCT	0.0386	0.0256	29.7927
b24	2	3	FCT	0.0356	0.0335	60.1124
b25	2	3	FCT	0.315	0.448	57.7778
b26	2	3	FCT	0.088	0.089	31.5909
b01	3	1	IAP	0.115	0.092	72.1739
b02	3	1	IAP	0.15	0.101	72
b03	3	1	IAP	0.0329	0.022	72.0365
b04	3	1	IAP	0.077	0.0541	72.4675
b05	3	1	IAP	0.083	0.071	71.5663
b06	3	1	IAP	0.065	0.0492	71.5385
b07	3	1	IAP	0.126	0.129	71.4286
b08	3	1	IAP	0.266	0.194	72.1805
b09	3	1	IAP	0.573	0.323	72.0768
b10	3	1	IAP	0.12	0.071	72.5
b11	3	1	IAP	0.175	0.12	72
b12	3	1	IAP	0.144	0.082	72.2222
b13	3	1	IAP	0.196	0.145	71.9388
b14	3	1	IAP	0.107	0.078	71.9626
b15	3	1	IAP	0.089	0.06	71.9101
b16	3	1	IAP	0.084	0.073	40.119
b17	3	1	IAP	0.126	0.092	71.4286
b18	3	1	IAP	0.064	0.04	72.3438
b19	3	1	IAP	0.297	0.244	72.0539
b20	3	1	IAP	0.077	0.0477	72.2078
b21	3	1	IAP	0.092	0.069	72.8261
b22	3	1	IAP	0.094	0.074	72.3404
b23	3	1	IAP	0.0588	0.0445	71.9388
b24	3	1	IAP	0.0511	0.0376	72.0157
b25	3	1	IAP	0.09	0.07	72.2222
b26	3	1	IAP	0.122	0.073	71.3115
b01	3	1	IAP	0.088	0.073	72.7273
b02	3	1	IAP	0.085	0.0579	71.7647
b03	3	1	IAP	0.0354	0.0254	72.0339
b04	3	1	IAP	0.072	0.08	72.5
b05	3	1	IAP	0.08	0.053	72.125
b06	3	1	IAP	0.0588	0.0402	71.9388
b07	3	1	IAP	0.136	0.157	72.0588
b08	3	1	IAP	0.237	0.173	72.1519
b09	3	1	IAP	0.588	0.304	71.9388
b10	3	1	IAP	0.143	0.105	72.028
b11	3	1	IAP	0.099	0.085	71.7172
b12	3	1	IAP	0.098	0.065	72.449
b13	3	1	IAP	0.191	0.108	71.7277
b14	3	1	IAP	0.129	0.118	72.093
b15	3	1	IAP	0.067	0.0484	71.791
b16	3	1	IAP	0.085	0.062	39.8824
b17	3	1	IAP	0.159	0.255	71.6981
b18	3	1	IAP	0.071	0.0433	71.5493
b19	3	1	IAP	0.243	0.21	72.0165
b20	3	1	IAP	0.088	0.084	71.5909
b21	3	1	IAP	0.104	0.086	72.1154
b22	3	1	IAP	0.095	0.112	72.6316
b23	3	1	IAP	0.0504	0.0334	72.0238
b24	3	1	IAP	0.0403	0.0338	71.9603
b25	3	1	IAP	0.083	0.063	71.6867
b26	3	1	IAP	0.082	0.0531	71.8293
b01	3	1	IAP	0.114	0.091	71.9298
b02	3	1	ICT	0.149	0.115	71.8121
b03	3	1	ICT	0.0389	0.0289	71.9794
b04	3	1	ICT	0.11	0.076	71.8182
b05	3	1	ICT	0.142	0.106	71.831
b06	3	1	ICT	0.089	0.089	71.9101
b07	3	1	ICT	0.181	0.155	71.8232
b08	3	1	ICT	0.298	0.195	72.1477
b09	3	1	ICT	0.078	0.065	71.6667
b10	3	1	ICT	0.182	0.157	71.978
b11	3	1	ICT	0.306	0.192	71.8954
b12	3	1	ICT	0.201	0.169	72.1393
b13	3	1	ICT	0.232	0.17	71.9828
b14	3	1	ICT	0.147	0.12	72.1088
b15	3	1	ICT	0.116	0.081	71.5517
b16	3	1	ICT	0.081	0.068	98.7654
b17	3	1	ICT	0.125	0.089	72
b18	3	1	ICT	0.088	0.082	71.5909
b19	3	1	ICT	0.261	0.191	72.0307
b20	3	1	ICT	0.106	0.078	72.6415
b21	3	1	ICT	0.162	0.145	72.2222
b22	3	1	ICT	0.141	0.099	72.3404
b23	3	1	ICT	0.074	0.066	71.6216
b24	3	1	ICT	0.106	0.064	71.6981
b25	3	1	ICT	0.138	0.098	71.7391
b26	3	1	ICT	0.162	0.12	72.2222
b01	3	1	ICT	0.088	0.068	71.5909
b02	3	1	ICT	0.109	0.079	72.4771
b03	3	1	ICT	0.0449	0.0395	71.9376
b04	3	1	ICT	0.122	0.102	72.1311
b05	3	1	ICT	0.092	0.077	71.7391
b06	3	1	ICT	0.066	0.0438	72.1212
b07	3	1	ICT	0.198	0.217	71.7172
b08	3	1	ICT	0.267	0.267	72.2846
b09	3	1	ICT	0.085	0.067	71.7647
b10	3	1	ICT	0.169	0.123	72.1893
b11	3	1	ICT	0.235	0.373	71.9149
b12	3	1	ICT	0.252	0.192	72.2222
b13	3	1	ICT	0.256	0.154	71.875
b14	3	1	ICT	0.169	0.145	72.1893
b15	3	1	ICT	0.099	0.07	72.7273
b16	3	1	ICT	0.075	0.08	51.3333
b17	3	1	ICT	0.153	0.105	71.8954
b18	3	1	ICT	0.189	0.27	71.9577
b19	3	1	ICT	0.254	0.22	72.0472
b20	3	1	ICT	0.114	0.087	71.9298
b21	3	1	ICT	0.123	0.113	72.3577
b22	3	1	ICT	0.121	0.096	71.9008
b23	3	1	ICT	0.066	0.0575	72.1212
b24	3	1	ICT	0.043	0.0455	71.8605
b25	3	1	ICT	0.14	0.151	72.1429
b26	3	1	ICT	0.126	0.105	72.2222
b01	3	1	ICT	0.06	0.0365	60.1667
b02	3	1	ICT	0.1	0.08	60
b03	3	1	FP	0.0459	0.0249	59.9129
b04	3	1	FP	0.0431	0.0292	59.8608
b05	3	1	FP	0.087	0.0584	60.1149
b06	3	1	FP	0.102	0.065	59.8039
b07	3	1	FP	0.095	0.066	60
b08	3	1	FP	0.067	0.0454	60.2985
b09	3	1	FP	0.05	0.035	60
b10	3	1	FP	0.061	0.052	60.3279
b11	3	1	FP	0.145	0.086	60
b12	3	1	FP	0.118	0.078	60.1695
b13	3	1	FP	0.247	0.163	59.919
b14	3	1	FP	0.053	0.0404	60
b15	3	1	FP	0.0546	0.0325	60.0733
b16	3	1	FP	0.204	0.148	35.7843
b17	3	1	FP	0.06	0.0417	59.5
b18	3	1	FP	0.04	0.0299	60
b19	3	1	FP	0.193	0.134	60.1036
b20	3	1	FP	0.0507	0.0398	59.9606
b21	3	1	FP	0.0577	0.0469	59.9653
b22	3	1	FP	0.0416	0.0267	59.8558
b23	3	1	FP	0.0468	0.0279	60.0427
[truncated: 3,617 more rows]

## Sheet: EMG
oznacz	training session	Part	test	FC	BI	DE	TR
b01	1	1	IAP	19.6344	21.3348	12.6981	22.4489
b01	1	1	ICT	19.8	21.4027	12.7521	22.5645
b01	1	1	FP	20.2795	21.7876	12.8049	22.6944
b01	1	1	IP	21.158	22.0367	12.9339	22.8639
b01	1	1	ICOa	20.6314	21.9964	13.0123	23.0045
b01	1	1	ICOb	20.2192	21.2114	13.0384	23.1361
b01	1	1	FCT	20.0089	20.3526	13.0541	23.1348
b01	1	1	IAP	14.5592	23.1047	6.21779	8.33361
b01	1	1	ICT	14.3279	23.065	6.26263	8.38679
b01	1	1	FP	14.3716	23.2735	6.30197	8.54663
b01	1	1	IP	14.5164	26.1699	6.40588	8.71483
b01	1	1	ICOa	14.4327	24.9085	6.42825	8.61981
b01	1	1	ICOb	14.1704	22.9451	6.36612	8.3364
b01	1	1	FCT	14.1197	22.4102	6.28422	7.99072
b02	1	1	IAP	40.9863	52.079	14.84	49.0771
b02	1	1	ICT	39.6489	44.2118	9.77187	28.1294
b02	1	1	FP	44.2879	37.6797	17.4402	40.3533
b02	1	1	IP	37.0781	37.6164	6.3748	33.2205
b02	1	1	ICOa	34.7301	30.9773	4.63389	29.3739
b02	1	1	ICOb	31.7618	26.3473	8.96058	43.1797
b02	1	1	FCT	31.3864	25.8053	9.19893	60.5914
b02	1	1	IAP	39.3301	53.8099	16.4438	35.3163
b02	1	1	ICT	30.7521	51.0592	14.8362	31.5651
b02	1	1	FP	37.0316	51.6905	18.282	29.3015
b02	1	1	IP	38.7633	52.1724	13.2452	28.239
b02	1	1	ICOa	29.3113	50.9188	11.4382	29.0993
b02	1	1	ICOb	25.7659	48.9885	9.36173	30.5658
b02	1	1	FCT	32.3725	48.2795	9.52669	24.5643
b03	1	1	IAP	16.5152	67.7282	27.6437	67.3554
b03	1	1	ICT	14.0936	70.0542	40.4942	64.1902
b03	1	1	FP	10.8267	69.3064	28.7879	54.2275
b03	1	1	IP	7.67959	67.8085	19.2281	45.909
b03	1	1	ICOa	14.7245	60.5132	18.5324	42.4421
b03	1	1	ICOb	15.5003	58.7406	17.6127	30.4968
b03	1	1	FCT	7.25093	57.4521	17.1524	30.3485
b03	1	1	IAP	32.4592	78.4605	12.8007	26.0297
b03	1	1	ICT	58.8111	114.069	15.3089	25.8617
b03	1	1	FP	37.2402	76.9429	13.3413	38.4458
b03	1	1	IP	37.1711	89.8145	12.3961	16.1461
b03	1	1	ICOa	49.6975	90.463	12.7924	14.5561
b03	1	1	ICOb	28.87	80.8983	10.5377	21.6512
b03	1	1	FCT	31.6139	77.8653	11.9148	19.3607
b04	1	1	IAP	52.2366	16.6682	14.276	44.1822
b04	1	1	ICT	43.3637	17.2818	15.9571	47.8104
b04	1	1	FP	42.9342	16.7749	16.5867	49.5197
b04	1	1	IP	27.9117	16.1606	28.2005	45.8101
b04	1	1	ICOa	51.5003	16.3126	18.4553	44.9018
b04	1	1	ICOb	24.0502	15.7128	15.7865	58.8703
b04	1	1	FCT	41.2373	16.2295	16.9988	60.1901
b04	1	1	IAP	32.6152	9.97697	27.2843	49.5766
b04	1	1	ICT	29.6458	15.6621	32.5177	47.2189
b04	1	1	FP	25.9425	13.2704	26.6892	46.9735
b04	1	1	IP	23.5087	13.4228	23.7318	50.752
b04	1	1	ICOa	34.9264	25.8413	31.3669	49.6099
b04	1	1	ICOb	21.6258	11.8697	23.9519	55.7534
b04	1	1	FCT	28.033	10.9103	24.7739	64.6088
b05	1	1	IAP	32.4907	68.7318	41.598	63.8415
b05	1	1	ICT	40.6823	48.324	34.1842	56.3397
b05	1	1	FP	14.4294	31.1279	28.8058	30.757
b05	1	1	IP	25.5861	47.7161	31.1631	48.3065
b05	1	1	ICOa	28.3381	53.597	30.839	40.5092
b05	1	1	ICOb	23.3495	60.244	30.5128	44.5516
b05	1	1	FCT	19.8929	79.7264	35.2464	52.7745
b05	1	1	IAP	15.5405	50.3074	90.8656	54.9956
b05	1	1	ICT	18.589	51.9803	90.4535	42.6707
b05	1	1	FP	12.9907	46.4636	74.4002	45.1815
b05	1	1	IP	17.9344	28.5226	81.3559	23.7924
b05	1	1	ICOa	16.0232	25.0926	77.7617	22.219
b05	1	1	ICOb	12.7695	28.8722	75.7296	26.3751
b05	1	1	FCT	13.2231	25.1458	70.8521	39.1765
b06	1	1	IAP	6.151	23.8898	40.9489	15.3634
b06	1	1	ICT	6.85907	23.5018	6.91744	11.0566
b06	1	1	FP	7.59847	25.2545	7.37804	10.0599
b06	1	1	IP	7.1007	10.1753	7.46377	9.30984
b06	1	1	ICOa	5.70432	11.054	8.18019	7.80361
b06	1	1	ICOb	8.41564	15.324	9.34367	8.73413
b06	1	1	FCT	9.8206	18.2507	11.0692	16.3035
b06	1	1	IAP	28.9371	8.87373	10.7159	30.0185
b06	1	1	ICT	22.3397	9.60401	12.1219	28.0955
b06	1	1	FP	23.262	8.83431	13.2858	38.5572
b06	1	1	IP	19.5472	8.11736	12.6476	28.6021
b06	1	1	ICOa	22.8434	7.47005	12.1428	30.9777
b06	1	1	ICOb	11.3217	6.99309	12.3624	41.7965
b06	1	1	FCT	7.69082	6.81145	12.6048	60.8376
b07	1	1	IAP	5.32441	4.23957	13.6501	31.0387
b07	1	1	ICT	7.05012	3.62103	14.2014	25.2162
b07	1	1	FP	9.20085	4.01025	14.1101	24.4877
b07	1	1	IP	15.57	4.32354	16.0914	27.3823
b07	1	1	ICOa	14.5233	4.93483	17.7162	29.6941
b07	1	1	ICOb	6.92022	5.51579	18.8145	32.6297
b07	1	1	FCT	5.02701	9.21951	20.5305	44.0305
b07	1	1	IAP	68.9519	47.4878	24.6528	48.8093
b07	1	1	ICT	86.4219	42.5311	27.4761	41.1617
b07	1	1	FP	58.5632	41.6526	24.8073	41.6524
b07	1	1	IP	49.5301	38.5683	28.5535	47.6909
b07	1	1	ICOa	39.61	41.1828	31.1097	53.2631
b07	1	1	ICOb	35.683	40.3728	32.1229	55.133
b07	1	1	FCT	54.8884	44.046	35.6986	59.5715
b08	1	1	IAP	79.7918	89.0165	84.3991	82.1144
b08	1	1	ICT	80.0814	92.7976	84.7812	81.7952
b08	1	1	FP	80.2337	89.6469	84.1854	81.884
b08	1	1	IP	85.1718	102.077	86.0467	82.1296
b08	1	1	ICOa	83.5259	97.0872	85.0802	82.5051
b08	1	1	ICOb	82.0991	92.1431	84.836	82.5891
b08	1	1	FCT	81.1139	88.8192	84.9465	82.9599
b08	1	1	IAP	53.53	70.2614	55.8053	85.3118
b08	1	1	ICT	55.4861	72.3571	53.1083	83.9613
b08	1	1	FP	53.9084	70.1193	53.2592	83.9876
b08	1	1	IP	55.9534	78.0467	61.9247	87.8602
b08	1	1	ICOa	56.0637	76.0755	56.4134	86.1032
b08	1	1	ICOb	54.3846	72.771	54.0393	86.8861
b08	1	1	FCT	53.0905	69.3657	55.5124	87.3332
b09	1	1	IAP	24.1185	17.9322	8.949	18.9169
b09	1	1	ICT	19.4891	16.3676	8.11505	17.7092
b09	1	1	FP	15.2098	16.3011	8.76426	18.9255
b09	1	1	IP	20.3936	15.9614	7.9585	21.5217
b09	1	1	ICOa	20.8675	13.8281	9.091	20.9026
b09	1	1	ICOb	25.8777	15.0003	8.58789	23.4284
b09	1	1	FCT	27.8956	14.8679	9.17223	23.3342
b09	1	1	IAP	17.2047	24.7097	12.7796	29.7573
b09	1	1	ICT	15.1559	23.8651	11.2163	23.3055
b09	1	1	FP	14.1085	22.9384	12.5017	16.8538
b09	1	1	IP	13.8914	22.6047	11.7276	26.2842
b09	1	1	ICOa	13.4185	21.9009	14.7418	15.4008
b09	1	1	ICOb	14.5283	22.4246	15.7495	16.8782
b09	1	1	FCT	10.9282	22.7928	14.7741	21.7062
b10	1	1	IAP	41.3287	9.13478	3.76332	16.9794
b10	1	1	ICT	47.4961	7.62466	3.69097	45.1403
b10	1	1	FP	38.8502	6.70882	3.56686	37.9578
b10	1	1	IP	32.2042	5.48045	3.3913	89.2043
b10	1	1	ICOa	33.3097	6.83933	3.39422	82.6062
b10	1	1	ICOb	41.3085	8.50999	3.49132	52.5628
b10	1	1	FCT	35.8119	8.97599	3.26477	76.3758
b10	1	1	IAP	19.4174	6.58123	15.3405	21.3129
b10	1	1	ICT	20.8122	7.01667	15.4184	19.5054
b10	1	1	FP	21.7531	6.80195	14.6378	24.1549
b10	1	1	IP	21.6024	6.46822	13.7717	30.3134
b10	1	1	ICOa	22.7873	6.32403	13.1738	31.519
b10	1	1	ICOb	22.2499	5.73031	12.9038	25.2556
b10	1	1	FCT	28.8848	5.4844	12.9644	26.816
b11	1	1	IAP	13.4606	9.57327	17.6844	35.429
b11	1	1	ICT	9.8543	10.953	18.1404	43.5249
b11	1	1	FP	8.41368	11.4002	15.5635	73.3598
b11	1	1	IP	20.4712	10.2318	15.6094	91.9866
b11	1	1	ICOa	36.0759	11.0069	18.2149	116.994
b11	1	1	ICOb	52.0763	13.191	19.1116	80.2826
b11	1	1	FCT	30.1384	9.35259	16.7297	119.038
b11	1	1	IAP	6.9458	9.85815	12.2099	14.2637
b11	1	1	ICT	10.4104	10.9056	5.5556	11.1147
b11	1	1	FP	10.0993	9.73432	7.54656	20.5044
b11	1	1	IP	7.26192	9.75832	6.38075	16.4143
b11	1	1	ICOa	5.79152	8.52753	8.65558	38.4818
b11	1	1	ICOb	6.10126	9.10897	8.05473	25.1635
b11	1	1	FCT	6.25335	11.1068	4.89579	37.2655
b12	1	1	IAP	139.772	34.5336	74.3733	83.6698
b12	1	1	ICT	249.873	37.7252	84.0436	94.0938
b12	1	1	FP	144.868	43.1111	96.7694	104.801
b12	1	1	IP	23.9925	44.9799	103.775	118.372
b12	1	1	ICOa	23.0825	47.451	110.732	126.044
b12	1	1	ICOb	25.4685	50.5259	118.26	135.23
b12	1	1	FCT	19.7322	52.3099	122.754	140.542
b12	1	1	IAP	27.9913	38.9425	46.5019	88.1857
b12	1	1	ICT	30.8319	42.149	50.9485	95.6295
b12	1	1	FP	31.5776	45.5188	54.9487	102.456
b12	1	1	IP	34.9195	51.4459	64.7281	120.131
b12	1	1	ICOa	36.6033	54.642	69.3047	128.357
b12	1	1	ICOb	39.3472	58.192	74.345	138.025
b12	1	1	FCT	40.3254	60.4564	76.6314	142.923
b13	1	1	IAP
b13	1	1	ICT
b13	1	1	FP
b13	1	1	IP
b13	1	1	ICOa
b13	1	1	ICOb
b13	1	1	FCT
b13	1	1	IAP
b13	1	1	ICT
b13	1	1	FP
b13	1	1	IP
b13	1	1	ICOa
b13	1	1	ICOb
b13	1	1	FCT
b14	1	1	IAP	31.0249	10.0712	44.5618	66.3029
b14	1	1	ICT	28.6494	10.1846	42.9805	66.0033
b14	1	1	FP	22.225	8.93789	38.5885	61.5504
b14	1	1	IP	28.4096	13.3271	59.4404	101.293
b14	1	1	ICOa	30.9943	14.3655	61.1414	107.241
b14	1	1	ICOb	20.8508	14.5548	71.4201	115.32
b14	1	1	FCT	16.2307	13.254	66.2145	112.855
b14	1	1	IAP	22.4389	24.6035	18.2066	18.6296
b14	1	1	ICT	11.7193	25.1011	18.2317	19.9717
b14	1	1	FP	11.8727	23.5917	16.5259	18.5347
b14	1	1	IP	13.5486	39.1752	25.5095	23.8822
b14	1	1	ICOa	22.7301	41.852	26.2306	24.1611
b14	1	1	ICOb	15.3596	44.5422	27.2386	32.0819
b14	1	1	FCT	13.5139	42.6495	25.374	40.4534
b15	1	1	IAP	29.2749	42.3562	23.3055	42.8937
b15	1	1	ICT	22.6292	41.0522	23.558	39.2136
b15	1	1	FP	24.704	38.1847	22.7693	40.7811
b15	1	1	IP	23.9585	30.6774	21.6647	39.0052
b15	1	1	ICOa	17.6209	28.391	21.6801	39.7047
b15	1	1	ICOb	16.1171	28.0419	22.7447	46.3016
b15	1	1	FCT	14.9381	26.9651	21.5696	40.7102
b15	1	1	IAP	71.2962	12.6359	48.5063	46.8288
b15	1	1	ICT	79.3129	12.0002	49.1473	41.6552
b15	1	1	FP	61.8288	11.0616	48.682	41.825
b15	1	1	IP	50.7385	9.17408	50.4281	43.6392
b15	1	1	ICOa	40.9063	9.42162	68.8227	48.2374
b15	1	1	ICOb	36.3072	9.22928	47.8158	71.9352
b15	1	1	FCT	28.4129	10.0589	46.0111	76.8902
b16	1	1	IAP	17.625	16.5177	19.1754	31.979
b16	1	1	ICT	17.8296	19.071	22.0663	40.8973
b16	1	1	FP	17.5484	18.6759	20.5956	41.5897
b16	1	1	IP	16.9881	25.4271	22.8167	49.3969
b16	1	1	ICOa	17.3923	27.517	22.0199	50.7483
b16	1	1	ICOb	18.1179	27.0047	20.5205	51.6637
b16	1	1	FCT	17.5605	26.7137	21.3749	39.2165
b16	1	1	IAP	9.90992	25.4555	11.4257	52.8561
b16	1	1	ICT	10.9684	22.0031	12.1566	65.7519
b16	1	1	FP	10.9025	22.1258	14.6876	63.7712
b16	1	1	IP	9.34982	14.0298	24.7504	76.9272
b16	1	1	ICOa	8.79613	15.8391	14.9944	75.2412
b16	1	1	ICOb	8.57372	15.107	21.1519	73.3265
b16	1	1	FCT	8.54668	14.6255	12.5436	74.3968
b17	1	1	IAP	22.2581	19.7512	25.0908	40.2456
b17	1	1	ICT	25.0855	17.4601	9.20242	16.7124
b17	1	1	FP	25.434	17.4692	12.2244	27.8077
b17	1	1	IP	23.1801	8.12308	13.6713	35.8923
b17	1	1	ICOa	36.2622	12.1847	14.2576	29.3278
b17	1	1	ICOb	27.8222	11.2837	11.5536	24.0457
b17	1	1	FCT	28.611	21.3607	14.0419	35.9338
b17	1	1	IAP	38.124	27.9249	6.78107	22.0344
b17	1	1	ICT	10.1836	32.4994	6.07448	24.2542
b17	1	1	FP	20.4057	23.891	6.84576	22.907
b17	1	1	IP	34.4412	22.8277	6.11633	29.5674
b17	1	1	ICOa	27.8536	16.0632	9.81776	25.8101
b17	1	1	ICOb	38.4898	18.6236	10.5838	34.7073
b17	1	1	FCT	14.7582	22.2477	10.3116	38.6151
b18	1	1	IAP	25.6303	40.6954	6.72752	28.1531
b18	1	1	ICT	25.0248	43.1843	6.49499	27.6009
b18	1	1	FP	22.8367	44.8027	8.79574	31.5585
b18	1	1	IP	26.7088	50.8685	7.79991	32.7889
b18	1	1	ICOa	22.0229	44.5308	7.98845	27.3877
b18	1	1	ICOb	14.0806	30.7643	6.55032	23.8129
b18	1	1	FCT	10.6005	28.9357	7.63104	31.2338
b18	1	1	IAP	14.6739	23.1734	6.67869	58.1113
b18	1	1	ICT	18.129	22.6061	6.48453	57.1717
b18	1	1	FP	20.9584	21.2552	7.29838	56.6245
b18	1	1	IP	24.7798	22.1454	6.38331	63.0942
b18	1	1	ICOa	19.7915	22.5708	6.75788	60.2044
b18	1	1	ICOb	16.6252	17.8481	6.42444	55.8464
b18	1	1	FCT	13.2022	17.435	8.25407	51.8758
b19	1	1	IAP	16.7486	19.3135	19.9675	7.85734
b19	1	1	ICT	16.0651	16.5122	19.0074	8.14629
b19	1	1	FP	16.2402	15.0538	16.0786	14.1137
b19	1	1	IP	22.7125	12.9349	17.3317	13.2781
b19	1	1	ICOa	14.9461	13.0659	13.5085	7.80539
b19	1	1	ICOb	17.6118	11.2199	11.4551	6.81332
b19	1	1	FCT	17.3018	12.8457	11.6647	6.88833
b19	1	1	IAP	8.48939	8.71237	10.8004	14.3209
b19	1	1	ICT	9.70008	9.83022	10.6068	18.3495
b19	1	1	FP	8.98365	9.22748	9.54062	21.857
b19	1	1	IP	8.7539	6.7421	10.6339	16.6449
b19	1	1	ICOa	9.12535	6.89207	8.88807	15.7341
b19	1	1	ICOb	6.08636	7.49288	8.01846	18.2041
b19	1	1	FCT	7.85222	7.46994	7.77406	18.8827
b20	1	1	IAP
b20	1	1	ICT
b20	1	1	FP
b20	1	1	IP
b20	1	1	ICOa
b20	1	1	ICOb
b20	1	1	FCT
b20	1	1	IAP
b20	1	1	ICT
b20	1	1	FP
b20	1	1	IP
b20	1	1	ICOa
b20	1	1	ICOb
b20	1	1	FCT
b21	1	1	IAP	21.1591	9.00752	15.4558	9.12775
b21	1	1	ICT	11.205	9.10748	12.1063	7.65278
b21	1	1	FP	7.62158	4.85215	10.4348	6.70535
b21	1	1	IP	8.48596	5.20527	11.8091	6.27043
b21	1	1	ICOa	9.78396	4.94983	18.7614	7.22222
b21	1	1	ICOb	15.6427	5.02123	12.9916	16.7607
b21	1	1	FCT
b21	1	1	IAP	7.3302	5.60974	7.98557	33.056
b21	1	1	ICT	6.48361	4.40525	5.4033	31.0847
b21	1	1	FP	2.57966	6.07257	4.55805	32.11
b21	1	1	IP	3.51565	4.80798	4.20614	26.1899
b21	1	1	ICOa	8.53019	5.7261	5.90246	33.5154
b21	1	1	ICOb	8.23165	5.32695	5.761	40.6067
b21	1	1	FCT
b22	1	1	IAP	14.9813	17.9759	17.8613	13.0675
b22	1	1	ICT	13.1782	16.4325	18.3831	15.096
b22	1	1	FP	8.21656	14.713	16.6956	12.8246
b22	1	1	IP	8.24071	14.6167	16.7074	14.9066
b22	1	1	ICOa	9.24211	17.5126	19.4557	13.6994
b22	1	1	ICOb	16.4956	24.4493	23.5046	14.1874
b22	1	1	FCT	20.3683	33.0668	30.0567	16.3403
b22	1	1	IAP	18.963	8.98881	13.0598	33.7955
b22	1	1	ICT	19.4721	13.6442	14.8714	34.0383
b22	1	1	FP	14.1349	12.7899	14.8888	30.7189
b22	1	1	IP	16.8121	8.22006	12.9413	30.5992
b22	1	1	ICOa	11.7058	10.0697	13.0392	31.0671
b22	1	1	ICOb	3.99537	11.8776	13.68	30.9704
b22	1	1	FCT	5.13597	12.3298	13.5517	30.8821
b23	1	1	IAP	6.21988	6.19017	5.89421	9.37859
b23	1	1	ICT	6.63067	10.8792	8.63587	9.31931
b23	1	1	FP	8.03276	7.07243	6.6526	13.2756
b23	1	1	IP	6.57811	5.86253	4.98104	14.7324
b23	1	1	ICOa	6.95194	8.82618	6.11875	11.5987
b23	1	1	ICOb	9.67536	9.36112	8.04604	12.8386
b23	1	1	FCT	11.0928	8.68266	8.11686	10.7479
b23	1	1	IAP	10.4692	6.89469	17.9196	25.368
b23	1	1	ICT	14.9928	8.05905	17.4649	25.4003
b23	1	1	FP	13.9874	6.69593	16.4925	23.3622
b23	1	1	IP	20.4793	7.1557	16.0229	23.1348
b23	1	1	ICOa	10.2012	6.12816	17.9485	22.2318
b23	1	1	ICOb	12.2337	5.82103	17.4421	24.2535
b23	1	1	FCT	33.6808	12.3798	21.9075	24.3245
b24	1	1	IAP	27.0727	32.7341	19.4565	45.4827
b24	1	1	ICT	38.2938	41.0549	23.0995	43.0763
b24	1	1	FP	20.4814	23.3965	14.7443	65.7084
b24	1	1	IP	31.2284	26.0718	16.4949	70.1679
b24	1	1	ICOa	27.6027	23.9454	16.9509	58.5051
b24	1	1	ICOb	29.0222	30.2479	18.2992	66.7593
b24	1	1	FCT	21.1874	44.7601	26.2348	85.2476
b24	1	1	IAP	22.2341	21.1605	19.0827	14.4747
b24	1	1	ICT	46.2486	26.6494	26.2765	18.8416
b24	1	1	FP	31.5721	16.1523	14.1361	15.7806
b24	1	1	IP	39.6402	13.8232	13.7624	15.722
b24	1	1	ICOa	38.0386	15.8706	16.1287	17.0031
b24	1	1	ICOb	25.116	13.5228	14.7607	14.997
b24	1	1	FCT	35.3885	24.0856	21.3392	20.2683
b25	1	1	ICT	18.7147	19.3572	44.7126	49.7693
b25	1	1	FP	14.5773	17.915	39.5637	50.9066
b25		1	IAP	20.377	22.7134	45.6356	60.3207
b25	1	1	IP	15.9786	18.7906	50.6896	69.8664
b25	1	1	ICOa	19.4658	21.7766	53.1778	61.3865
b25	1	1	ICOb	18.4983	18.8363	54.9951	91.3266
b25	1	1	FCT	15.4424	23.2778	101.316	155.626
b25	1	1	IAP	12.1099	12.8639	14.0089	54.2541
b25	1	1	FP	10.5316	13.1647	13.8327	43.5951
b25	1	1	ICT	11.8014	16.1375	17.4516	46.0024
b25	1	1	IP	9.21115	10.5035	12.6017	55.1335
b25	1	1	ICOa	13.0828	13.2597	14.6086	52.5399
b25	1	1	ICOb	10.709	12.6937	14.3717	74.8829
b25	1	1	FCT	15.051	17.6992	20.0704	139.353
b26	1	1	IAP	16.2434	20.6901	9.36539	7.26951
b26	1	1	ICT	14.8561	16.3535	8.70586	8.71405
b26	1	1	IP	23.9318	21.9944	10.3129	9.27521
b26	1	1	ICOa	22.1759	18.3744	8.46078	9.82452
b26	1	1	ICOb	19.4541	15.6842	7.822	10.271
b26	1	1	FCT	13.9183	18.9442	7.50426	9.05431
b26	1	1	IAP	8.3291	26.6509	6.06254	19.4103
b26	1	1	ICT	12.8168	25.4386	6.26158	19.4389
b26	1	1	FP	8.69501	25.4551	7.5936	22.6278
b26	1	1	IP	9.0011	21.6775	7.00814	27.7507
b26	1	1	ICOa	8.33008	22.0252	10.1792	28.0204
b26	1	1	ICOb	6.4765	22.4074	10.1385	20.8678
b26	1	1	FCT	6.33076	21.817	10.8529	22.2827
b01	1	2	IAP	20.0125	20.597	13.076	23.078
b01	1	2	ICT	20.0471	20.4301	13.1219	23.0366
b01	1	2	FP	20.2181	20.3643	13.277	23.0497
b01	1	2	IP	20.7122	21.8772	13.3011	23.2811
b01	1	2	ICOa	22.5953	21.7522	13.5412	23.3504
b01	1	2	ICOb	21.8185	21.7226	13.6005	23.4344
b01	1	2	FCT	20.3904	20.6107	13.4087	23.356
b01	1	2	IAP	14.2601	22.6826	6.30321	8.09762
b01	1	2	ICT	14.2767	22.547	6.30635	7.92858
b01	1	2	FP	14.3834	22.645	6.31774	7.83457
b01	1	2	IP	14.5788	23.9923	6.53694	8.70408
b01	1	2	ICOa	14.5965	24.1738	6.52882	8.63558
b01	1	2	ICOb	14.9337	24.552	6.55863	8.67298
b01	1	2	FCT	14.322	23.1425	6.4374	8.06399
b02	1	2	IAP	34.108	40.2459	21.6422	49.106
b02	1	2	ICT	43.4153	31.3604	6.81639	21.7727
b02	1	2	FP	42.5813	31.2086	5.38407	20.3916
b02	1	2	IP	38.0769	29.7289	3.83631	28.8717
b02	1	2	ICOa	45.8741	27.7911	4.64964	28.428
b02	1	2	ICOb	41.373	27.0677	3.7531	22.2592
b02	1	2	FCT	38.2705	27.6032	4.77958	22.2589
b02	1	2	IAP	32.3193	50.5894	9.91413	18.3829
b02	1	2	ICT	42.4045	52.8568	23.9145	21.4706
b02	1	2	FP	31.5242	51.8527	11.9255	20.2105
b02	1	2	IP	26.1829	53.0399	10.3619	23.8285
b02	1	2	ICOa	32.3173	50.3543	10.4007	41.2276
b02	1	2	ICOb	30.7388	48.8359	10.2572	25.2648
b02	1	2	FCT	35.3559	46.9871	10.5664	20.0791
b03	1	2	IAP	9.26217	56.3087	17.262	42.1554
b03	1	2	ICT	8.98478	55.5768	17.1476	37.7949
b03	1	2	FP	10.6012	54.6864	17.3793	48.5722
b03	1	2	IP	8.47427	63.0381	21.9391	35.3008
b03	1	2	ICOa	14.4738	61.3574	20.7211	42.2958
b03	1	2	ICOb	11.8189	52.7438	18.8101	27.6548
b03	1	2	FCT	11.1796	56.6935	19.0173	39.7847
b03	1	2	IAP	31.6966	56.3896	10.228	18.2594
b03	1	2	ICT	54.0769	72.8506	12.2771	13.9002
b03	1	2	FP	38.5338	53.3344	10.6644	28.8799
b03	1	2	IP	30.4191	57.3257	10.5263	29.6284
b03	1	2	ICOa	39.3013	76.6134	12.6469	47.3994
b03	1	2	ICOb	17.7592	96.708	13.0218	23.3585
b03	1	2	FCT	24.7751	91.0266	12.8082	27.5632
b04	1	2	IAP	45.497	15.9006	23.5868	54.7626
b04	1	2	ICT	36.0375	15.2394	18.3744	47.4508
b04	1	2	FP	42.178	15.4442	18.2381	55.302
b04	1	2	IP	43.8205	18.8222	16.4501	64.3207
b04	1	2	ICOa	44.3002	19.4762	17.5088	59.404
b04	1	2	ICOb	26.3158	20.6312	16.0664	69.6892
b04	1	2	FCT	35.8678	21.1126	17.2159	85.9817
b04	1	2	IAP	23.9363	10.9868	26.3524	63.3798
b04	1	2	ICT	25.0937	15.7438	29.6007	51.763
b04	1	2	FP	22.9577	11.5687	25.763	46.3239
b04	1	2	IP	26.9255	10.3949	22.9328	46.4
b04	1	2	ICOa	34.7297	23.6204	25.6966	46.4783
b04	1	2	ICOb	27.4759	20.9993	29.6048	76.1926
b04	1	2	FCT	28.8832	15.6591	33.6766	119.564
b05	1	2	IAP	17.052	101.176	30.8355	66.1647
b05	1	2	ICT	33.0044	29.645	32.7229	78.7497
b05	1	2	FP	24.7181	67.8957	30.6279	48.517
b05	1	2	IP	25.1336	70.2314	26.4919	48.0594
b05	1	2	ICOa	37.8855	28.0976	28.362	34.8481
b05	1	2	ICOb	25.6044	27.8859	29.9671	27.4708
b05	1	2	FCT	16.874	40.1993	31.6577	43.3272
b05	1	2	IAP	16.6436	37.2367	69.4838	47.0427
b05	1	2	ICT	25.401	52.9054	68.7266	51.6708
b05	1	2	FP	26.0559	41.7438	69.6684	33.8051
b05	1	2	IP	20.2205	37.4295	65.9268	30.4485
b05	1	2	ICOa	20.9351	33.9286	63.2096	22.0152
b05	1	2	ICOb	21.2208	50.5193	61.8902	22.0015
b05	1	2	FCT	18.8382	30.8077	61.6051	28.5922
b06	1	2	IAP	11.0726	21.5875	10.1756	15.4363
b06	1	2	ICT	15.1715	7.96668	9.32245	9.53449
b06	1	2	FP	10.8447	10.6015	10.3314	16.6799
b06	1	2	IP	13.2671	15.9526	11.062	11.7935
b06	1	2	ICOa	8.59208	8.83456	10.8851	10.8254
b06	1	2	ICOb	5.17756	20.1433	11.6866	13.0676
b06	1	2	FCT	8.89335	13.8777	12.0865	20.4822
b06	1	2	IAP	23.1471	6.64892	12.2849	31.4808
b06	1	2	ICT	18.372	6.51357	12.3506	18.679
b06	1	2	FP	13.0201	6.59004	13.2923	40.2075
b06	1	2	IP	17.5472	6.40672	13.946	44.7545
b06	1	2	ICOa	19.5828	6.56846	13.5635	43.0874
b06	1	2	ICOb	20.7139	6.27495	13.6866	43.5341
b06	1	2	FCT	13.7534	6.26095	14.1701	52.4756
b07	1	2	IAP	5.90173	5.70656	18.56	38.9741
b07	1	2	ICT	10.4455	5.15411	19.2153	35.7558
b07	1	2	FP	10.4373	4.92199	19.5247	35.6488
b07	1	2	IP	10.159	5.32129	20.5211	34.7731
b07	1	2	ICOa	18.47	5.28616	20.7694	36.0087
b07	1	2	ICOb	11.2751	5.60389	20.5643	45.5847
b07	1	2	FCT	6.5739	5.83146	21.026	38.7137
b07	1	2	IAP	58.3306	27.6136	28.0687	35.0909
b07	1	2	ICT	98.4663	28.4821	28.041	32.6909
b07	1	2	FP	46.835	40.6838	30.7628	49.7984
b07	1	2	IP	28.535	45.9358	32.7262	47.7853
b07	1	2	ICOa	36.8575	43.0162	33.0075	46.5346
b07	1	2	ICOb	24.1066	41.8851	33.074	49.418
b07	1	2	FCT	49.5315	39.183	33.1586	42.7924
b08	1	2	IAP	80.2144	86.4601	84.8361	83.0116
b08	1	2	ICT	80.3003	90.532	85.4549	84.6405
b08	1	2	FP	80.9698	87.5691	86.9722	86.1966
b08	1	2	IP	80.1735	93.3745	85.2957	85.2959
b08	1	2	ICOa	80.5719	99.5488	84.9826	82.7813
b08	1	2	ICOb	80.5144	92.9161	84.4045	82.5613
b08	1	2	FCT	81.6239	103.633	84.6005	82.4882
b08	1	2	IAP	53.4328	67.9936	54.9556	86.7557
b08	1	2	ICT	55.1547	69.7483	53.7159	86.4575
b08	1	2	FP	54.5887	68.6769	60.9544	91.1894
b08	1	2	IP	53.5595	71.9825	54.5171	86.511
b08	1	2	ICOa	54.6159	74.7519	53.7669	85.9967
b08	1	2	ICOb	53.9209	70.8925	53.9592	85.6046
b08	1	2	FCT	54.9841	75.7389	54.1085	86.9586
b09	1	2	IAP	18.4768	16.2859	9.89257	28.6307
b09	1	2	ICT	21.1007	18.6486	11.8705	21.888
b09	1	2	FP	23.8004	17.6743	10.4272	19.5659
b09	1	2	IP	25.2148	15.168	8.98525	21.6199
b09	1	2	ICOa	22.9443	17.5605	9.62459	20.6596
b09	1	2	ICOb	19.7204	17.8844	9.39268	22.9151
b09	1	2	FCT	22.0094	16.6587	9.96544	24.9919
b09	1	2	IAP	17.0442	23.8765	11.366	14.4975
b09	1	2	ICT	15.7332	24.4898	14.7806	12.2974
b09	1	2	FP	14.1385	22.2496	13.4673	11.9412
b09	1	2	IP	12.7964	23.7598	16.5251	16.8933
b09	1	2	ICOa	13.0411	24.0416	16.0139	17.4055
b09	1	2	ICOb	14.0021	24.438	16.3697	20.6961
b09	1	2	FCT	14.1843	23.2116	14.6051	14.6659
b10	1	2	IAP	40.5845	8.40248	4.55523	61.4869
b10	1	2	ICT	46.5949	8.37015	3.49323	54.8674
b10	1	2	FP	42.1992	8.10621	3.82845	101.151
b10	1	2	IP	36.5326	4.83853	3.14107	84.8213
b10	1	2	ICOa	43.6226	4.44724	3.29345	95.3021
b10	1	2	ICOb	33.366	4.79389	3.224	98.0017
b10	1	2	FCT	39.5994	5.15687	6.73461	153.366
b10	1	2	IAP	22.3774	6.03961	12.693	23.385
b10	1	2	ICT	24.8899	7.06993	12.5435	21.4791
b10	1	2	FP	24.5696	6.60386	12.3353	39.8149
b10	1	2	IP	18.634	6.50402	11.6883	39.2167
b10	1	2	ICOa	16.9659	6.39732	11.5319	34.5128
b10	1	2	ICOb	22.1396	6.37705	11.4369	27.848
b10	1	2	FCT	19.9934	6.40216	11.6297	27.7792
b11	1	2	IAP	10.1003	11.1035	16.0396	61.4539
b11	1	2	ICT	16.2399	7.87509	14.5679	55.5841
b11	1	2	FP	21.343	10.0164	15.6802	67.1367
b11	1	2	IP	23.9948	6.59731	10.1898	158.857
b11	1	2	ICOa	14.8052	7.74937	11.3998	165.788
b11	1	2	ICOb	38.7128	14.5706	17.2672	64.5324
b11	1	2	FCT	29.4354	15.0089	11.6977	90.6045
b11	1	2	IAP	6.69452	10.8009	17.0701	13.262
b11	1	2	ICT	14.1606	9.0172	5.96394	18.1003
b11	1	2	FP	7.00219	7.84875	6.90873	21.0846
b11	1	2	IP	4.63969	6.23246	4.521	38.1737
b11	1	2	ICOa	8.5648	9.81107	7.97754	54.1118
b11	1	2	ICOb	5.25099	9.78611	10.4017	23.1013
b11	1	2	FCT	9.14799	7.90893	5.60717	73.7875
b12	1	2	IAP	20.0379	53.9981	127.424	145.585
b12	1	2	ICT	25.0646	55.9594	131.387	150.159
b12	1	2	FP	23.8823	57.4917	136.472	156.083
b12	1	2	IP	22.3247	62.3996	147.546	168.492
b12	1	2	ICOa	23.6279	63.5737	150.117	171.483
b12	1	2	ICOb	23.4813	64.5499	152.258	174.197
b12	1	2	FCT	23.6427	65.1148	154.286	176.127
b12	1	2	IAP	41.3437	61.1892	79.1759	147.859
b12	1	2	ICT	41.7147	63.269	81.9287	153.144
b12	1	2	FP	44.1148	65.0772	85.1523	158.613
b12	1	2	IP	46.3819	70.6735	92.6154	172.525
b12	1	2	ICOa	46.8292	71.2536	93.8377	175.824
b12	1	2	ICOb	46.9769	72.4673	95.5587	178.501
b12	1	2	FCT	48.8337	73.5763	96.6222	180.67
b13	1	2	IAP
b13	1	2	ICT
b13	1	2	FP
b13	1	2	IP
b13	1	2	ICOa
b13	1	2	ICOb
b13	1	2	FCT
b13	1	2	IAP
b13	1	2	ICT
b13	1	2	FP
b13	1	2	IP
b13	1	2	ICOa
b13	1	2	ICOb
b13	1	2	FCT
b14	1	2	IAP	23.1745	13.1701	66.8271	114.261
b14	1	2	ICT	37.149	13.5807	69.802	121.181
b14	1	2	FP	13.9033	12.0075	60.4256	111.742
b14	1	2	IP	17.0632	14.961	74.5951	131.264
b14	1	2	ICOa	22.0297	14.8937	74.6305	137.831
b14	1	2	ICOb	16.43	14.5592	73.7469	136.083
b14	1	2	FCT	17.9046	14.9893	75.6838	139.845
b14	1	2	IAP	19.5964	43.3571	25.433	39.9797
b14	1	2	ICT	14.9858	45.7556	26.3692	30.2865
b14	1	2	FP	16.8669	40.137	23.9029	31.0852
b14	1	2	IP	15.1824	52.2105	28.8153	29.4309
b14	1	2	ICOa	14.5274	53.3011	29.9332	31.329
b14	1	2	ICOb	14.5318	52.9088	28.0935	30.5215
b14	1	2	FCT	14.9422	54.6423	28.8174	31.668
b15	1	2	IAP	18.0542	29.7106	22.6556	46.257
b15	1	2	ICT	23.6146	30.9035	36.6621	51.5847
b15	1	2	FP	28.2569	36.2696	28.777	56.4208
b15	1	2	IP	18.6942	20.0593	20.1747	40.5758
b15	1	2	ICOa	22.6204	25.6193	23.6272	49.3269
b15	1	2	ICOb	16.3619	21.5529	21.3889	51.2818
b15	1	2	FCT	15.4113	21.5941	24.9276	65.7993
b15	1	2	IAP	29.246	9.3815	46.6506	50.6235
b15	1	2	ICT	46.5393	9.90494	47.7429	52.7334
b15	1	2	FP	62.7653	11.1149	55.1875	54.0468
b15	1	2	IP	39.2948	10.2148	39.2063	44.7806
b15	1	2	ICOa	83.2383	9.01835	65.4099	56.4023
b15	1	2	ICOb	58.6852	7.72036	53.0925	60.5293
b15	1	2	FCT	28.1778	8.81895	44.2238	88.6906
b16	1	2	IAP	19.1585	28.6826	21.1665	35.8534
b16	1	2	ICT	18.4771	29.009	20.8981	39.3956
b16	1	2	FP	19.416	29.7763	21.0988	43.1697
b16	1	2	IP	17.6229	27.9089	19.9259	38.9589
b16	1	2	ICOa	17.4789	27.6006	19.4503	37.9147
b16	1	2	ICOb	16.7799	27.1204	19.8105	48.442
b16	1	2	FCT	17.9224	26.6845	20.8328	43.436
b16	1	2	IAP	10.9563	14.8088	12.9324	70.1452
b16	1	2	ICT	9.94582	21.3675	11.0082	63.8105
b16	1	2	FP	9.23549	16.2567	11.5875	75.2186
b16	1	2	IP	8.3801	16.5902	25.1243	67.4351
b16	1	2	ICOa	8.73177	14.5259	12.849	65.7474
b16	1	2	ICOb	9.87182	13.677	17.868	77.024
b16	1	2	FCT	10.7302	15.5602	13.8273	76.3437
b17	1	2	IAP	29.7597	11.7992	12.416	26.8933
b17	1	2	ICT	27.8097	14.3195	13.355	29.2602
b17	1	2	FP	27.416	18.9229	13.9467	22.0006
b17	1	2	IP	27.864	10.2514	15.1353	40.7081
b17	1	2	ICOa	66.5851	10.1821	14.7588	39.5841
b17	1	2	ICOb	45.2764	10.4074	14.6781	29.0405
b17	1	2	FCT	31.1613	12.625	14.8869	23.7091
b17	1	2	IAP	33.03	27.1628	7.7264	36.2953
b17	1	2	ICT	21.5959	30.3064	7.96049	33.1411
b17	1	2	FP	40.8577	23.4154	10.0118	29.4799
b17	1	2	IP	26.3626	18.1876	8.95659	39.6047
b17	1	2	ICOa	31.6273	19.8621	11.8105	35.2805
b17	1	2	ICOb	30.1036	17.9869	14.2794	45.9763
b17	1	2	FCT	28.4151	22.2083	11.9406	45.5861
b18	1	2	IAP	19.5338	57.2898	6.84788	36.5929
b18	1	2	ICT	14.4876	54.37	6.43457	41.584
b18	1	2	FP	15.2546	65.9457	6.49509	36.2728
b18	1	2	IP	23.2202	74.2903	8.59318	41.2187
b18	1	2	ICOa	28.1844	63.8728	6.84429	35.3934
b18	1	2	ICOb	28.0415	53.2257	7.56279	37.1447
b18	1	2	FCT	12.1958	34.6484	7.99907	43.1347
b18	1	2	IAP	11.4548	24.3378	6.88772	65.6839
b18	1	2	ICT	15.4274	24.6862	7.25421	72.8486
b18	1	2	FP	21.3173	27.9766	7.63887	76.3513
b18	1	2	IP	25.7412	29.6702	8.97643	73.9441
b18	1	2	ICOa	19.3481	26.0798	6.63368	75.5437
b18	1	2	ICOb	16.8848	21.5871	6.61713	67.3596
b18	1	2	FCT	13.9183	16.3146	10.5803	60.4757
b19	1	2	IAP	21.4011	11.8666	12.0862	7.17723
b19	1	2	ICT	19.4948	12.2176	12.692	7.67947
b19	1	2	FP	14.9308	12.029	12.8347	8.18333
b19	1	2	IP	12.9428	11.8604	14.9662	14.4842
b19	1	2	ICOa	16.9068	11.9921	15.1698	11.5705
b19	1	2	ICOb	17.079	12.3126	15.7017	11.7701
b19	1	2	FCT	17.4659	12.55	15.9307	10.8599
b19	1	2	IAP	7.34081	6.43633	7.7941	18.6261
b19	1	2	ICT	7.97066	7.49487	8.41591	18.9746
b19	1	2	FP	6.97121	6.29378	8.35422	20.0557
b19	1	2	IP	6.74826	6.70546	10.0244	23.8369
b19	1	2	ICOa	7.73829	6.91994	10.0393	25.2674
b19	1	2	ICOb	7.37591	7.41126	10.3483	27.821
b19	1	2	FCT	6.9579	7.26142	10.5073	26.4306
b20	1	2	IAP
b20	1	2	ICT
b20	1	2	FP
b20	1	2	IP
b20	1	2	ICOa
b20	1	2	ICOb
b20	1	2	FCT
b20	1	2	IAP
b20	1	2	ICT
b20	1	2	FP
b20	1	2	IP
b20	1	2	ICOa
b20	1	2	ICOb
b20	1	2	FCT
b21	1	2	IAP	8.82884	6.80566	14.2953	7.56649
b21	1	2	ICT	8.76411	7.19404	11.1761	8.84745
b21	1	2	FP	11.1199	8.29338	16.5721	6.97513
b21	1	2	IP	8.27825	8.86748	27.6463	7.42388
b21	1	2	ICOa	12.669	6.30233	12.3153	6.62307
b21	1	2	ICOb	9.68638	4.64798	11.0033	6.75556
b21	1	2	FCT	8.69204	6.28857	19.074	7.60651
b21	1	2	IAP	6.60537	2.84758	3.74611	29.3211
b21	1	2	ICT	8.05374	4.75748	5.99284	29.5903
b21	1	2	FP	7.11197	3.09052	5.31356	30.7883
b21	1	2	IP	5.65626	4.44343	6.11553	28.9876
b21	1	2	ICOa	5.92056	4.84046	5.18782	31.372
b21	1	2	ICOb	4.12423	3.06475	5.73035	29.2018
b21	1	2	FCT	5.39471	2.82643	4.25508	40.5598
b22	1	2	IAP	13.711	13.1643	16.2779	14.1132
b22	1	2	ICT	8.38745	15.3867	17.4098	13.5186
b22	1	2	FP	10.3266	15.2388	17.4003	17.642
b22	1	2	IP	11.8906	14.8997	16.3583	14.3444
b22	1	2	ICOa	14.0271	16.7822	18.6714	14.7501
b22	1	2	ICOb	11.8442	17.1091	18.195	14.3841
b22	1	2	FCT	13.9162	17.0503	17.7556	14.3072
b22	1	2	IAP	12.8378	11.1897	22.629	31.8477
b22	1	2	ICT	17.128	10.4684	19.7668	31.3078
b22	1	2	FP	13.586	10.8914	18.1753	37.9864
b22	1	2	IP	15.46	11.9333	20.6971	35.8178
b22	1	2	ICOa	14.2268	11.9284	22.0951	35.6976
b22	1	2	ICOb	5.72396	10.849	19.8474	35.24
b22	1	2	FCT	8.86313	10.1683	18.1061	34.3662
b23	1	2	IAP	12.8589	5.43146	4.98948	21.2784
b23	1	2	ICT	8.09948	6.7389	5.81187	16.0433
b23	1	2	FP	7.71193	5.37112	9.28617	13.9585
b23	1	2	IP	8.3487	5.52227	4.76907	53.3929
b23	1	2	ICOa	8.3776	9.06012	7.37275	16.7902
b23	1	2	ICOb	6.35117	10.0768	6.85147	10.3326
b23	1	2	FCT	8.16432	9.5898	7.16518	18.5932
b23	1	2	IAP	15.4353	9.42367	22.2863	21.6901
b23	1	2	ICT	15.1944	10.7287	27.9059	21.4264
b23	1	2	FP	18.3832	6.68851	22.9519	23.4001
b23	1	2	IP	10.0019	4.81897	17.9118	33.1774
b23	1	2	ICOa	9.30592	5.745	21.1359	25.0272
b23	1	2	ICOb	8.75304	7.39766	28.513	23.2299
b23	1	2	FCT	14.0273	6.2675	17.4321	23.8604
b24	1	2	IAP	29.0384	31.9826	17.4426	87.5987
b24	1	2	ICT	29.6238	21.9696	15.145	85.0058
b24	1	2	FP	27.224	21.8561	15.9557	89.3892
b24	1	2	IP	15.3786	21.0533	13.1862	58.5544
b24	1	2	ICOa	23.8657	24.801	15.5354	69.6778
b24	1	2	ICOb	36.3891	29.1087	17.6591	81.6713
b24	1	2	FCT	19.6603	19.929	14.2503	90.9798
b24	1	2	IAP	37.2841	13.6893	12.7416	12.8235
b24	1	2	ICT	38.5743	12.2691	11.9622	13.7659
b24	1	2	FP	29.6844	12.1649	12.6491	19.3392
b24	1	2	IP	14.5414	9.42809	8.86621	15.7128
b24	1	2	ICOa	20.3668	14.3509	16.2088	17.3166
b24	1	2	ICOb	26.8567	12.6595	17.1349	14.6009
b24	1	2	FCT	27.3259	9.3286	9.77971	18.871
b25	1	2	IAP	11.877	18.0969	50.8884	79.8158
b25	1	2	ICT	18.3875	21.8023	91.1977	97.2669
b25	1	2	FP	14.2216	18.7619	67.4711	70.7592
b25	1	2	IP	12.1138	18.1088	70.0094	95.7559
b25	1	2	ICOa	18.91	21.3316	70.9368	76.2087
b25	1	2	ICOb	16.2019	24.4609	66.4552	73.3912
b25	1	2	FCT	18.1374	25.7202	107.386	137.455
b25	1	2	IAP	9.13913	13.2383	13.2253	70.4373
b25	1	2	ICT	13.1745	19.311	19.8002	97.0549
b25	1	2	FP	11.6462	17.2781	16.9903	73.3101
b25	1	2	IP	7.96164	12.4475	15.7189	73.728
b25	1	2	ICOa	9.02824	15.3939	17.4432	72.026
b25	1	2	ICOb	8.66542	11.9211	16.3042	63.2243
b25	1	2	FCT	11.3729	15.5207	20.1604	160.116
b26	1	2	IAP	19.9138	21.1675	16.4214	9.81453
b26	1	2	ICT	15.5922	22.1273	9.86249	7.74591
b26	1	2	FP	21.8359	21.8252	11.3886	8.8787
b26	1	2	IP	23.4347	17.8848	7.94513	8.1221
b26	1	2	ICOa	18.9361	22.1013	9.72156	8.90603
b26	1	2	ICOb	18.6585	22.638	6.58886	8.89681
b26	1	2	FCT	14.0894	19.0644	7.65343	7.10861
b26	1	2	IAP	6.81451	23.7875	7.87018	22.7239
b26	1	2	ICT	8.37309	24.1299	7.17634	20.6802
b26	1	2	FP	8.79181	20.563	6.96265	24.7485
b26	1	2	IP	7.25944	19.2964	4.72167	24.7047
b26	1	2	ICOa	7.0837	21.0477	10.4701	27.323
b26	1	2	ICOb	9.31518	22.672	6.43005	26.8134
b26	1	2	FCT	7.10716	21.5571	16.0999	20.1344
b01	1	3	IAP	20.3435	20.4523	13.3986	23.3766
b01	1	3	ICT	20.3776	20.59	13.4389	23.5156
b01	1	3	FP	20.4706	20.8964	13.4497	23.5061
b01	1	3	IP	20.8691	20.8458	13.5304	23.4921
b01	1	3	ICOa	21.2691	20.6176	13.5822	23.511
b01	1	3	ICOb	20.8471	20.6144	13.6352	23.541
b01	1	3	FCT	20.4086	20.5694	13.5624	23.6194
b01	1	3	IAP	14.5388	23.0169	6.4279	7.97495
b01	1	3	ICT	14.8565	23.2003	6.45012	8.09303
b01	1	3	FP	14.6957	23.5625	6.48303	8.26616
b01	1	3	IP	14.3672	23.6922	6.4855	8.12934
b01	1	3	ICOa	14.3999	23.4655	6.47162	7.99278
b01	1	3	ICOb	14.5146	23.4804	6.47796	8.00288
b01	1	3	FCT	14.4036	23.3809	6.4633	7.99132
b02	1	3	IAP	37.4015	30.3348	7.08582	42.8144
b02	1	3	ICT	39.7279	31.9937	7.00186	36.7582
b02	1	3	FP	39.1428	42.6409	7.14314	22.2799
b02	1	3	IP	43.4737	27.9	3.82813	30.38
b02	1	3	ICOa	40.3857	28.1296	3.7237	31.6813
b02	1	3	ICOb	44.6393	28.0225	4.05999	30.0804
b02	1	3	FCT	44.404	27.7361	6.5467	30.1517
b02	1	3	IAP	25.2575	52.8626	9.97093	60.0443
b02	1	3	ICT	38.6836	52.1019	12.5885	47.4956
b02	1	3	FP	26.3234	54.9987	12.747	28.3676
b02	1	3	IP	29.0584	52.8284	9.47826	21.2808
b02	1	3	ICOa	24.3329	53.8134	9.40131	25.7001
b02	1	3	ICOb	23.6517	54.7167	9.74797	23.1389
b02	1	3	FCT	34.8567	52.6283	10.6554	27.2495
b03	1	3	IAP	11.3195	64.8823	26.6257	48.9453
b03	1	3	ICT	9.52288	62.4241	22.3438	44.7876
b03	1	3	FP	9.98793	62.1501	19.4771	32.5548
b03	1	3	IP	8.65637	67.7468	20.6733	39.1358
b03	1	3	ICOa	14.1328	61.4757	19.9329	38.1047
b03	1	3	ICOb	12.5464	61.7698	20.2703	39.1608
b03	1	3	FCT	19.4423	52.9598	19.5422	28.6898
b03	1	3	IAP	45.6666	71.1688	15.0671	37.6307
b03	1	3	ICT	42.335	101.345	18.1519	41.9122
b03	1	3	FP	40.5077	67.1227	14.3189	36.1297
b03	1	3	IP	43.2245	68.1844	11.0259	17.3083
b03	1	3	ICOa	32.5562	63.1069	11.0472	27.6217
b03	1	3	ICOb	33.4596	66.9651	12.3259	26.5756
b03	1	3	FCT	54.3352	84.8609	12.8134	18.9128
b04	1	3	IAP	37.11	18.088	17.2689	76.9399
b04	1	3	ICT	55.9873	18.6138	17.5473	71.5951
b04	1	3	FP	70.5487	18.9316	22.3118	69.4247
b04	1	3	IP	39.7555	18.1009	16.8914	68.4121
b04	1	3	ICOa	31.6875	18.5484	18.1703	80.7317
b04	1	3	ICOb	38.3479	20.9908	17.5955	65.2825
b04	1	3	FCT	39.3427	18.9534	16.326	67.2093
b04	1	3	IAP	22.9173	12.0581	29.4547	64.9625
b04	1	3	ICT	32.8792	12.9768	33.8932	66.4446
b04	1	3	FP	39.4019	17.3275	39.7731	51.5088
b04	1	3	IP	21.427	10.8502	22.8917	52.4405
b04	1	3	ICOa	28.5606	15.0885	25.4204	89.0887
b04	1	3	ICOb	32.8482	27.0795	28.0981	75.5654
b04	1	3	FCT	38.7914	23.4678	33.6955	85.1622
b05	1	3	IAP	21.5379	64.3713	31.0895	62.2866
b05	1	3	ICT	17.5324	35.6037	30.6688	38.278
b05	1	3	FP	21.8808	76.6218	30.7511	44.4646
b05	1	3	IP	16.4658	67.8442	27.5374	48.2616
b05	1	3	ICOa	21.8726	78.4958	24.6431	41.2397
b05	1	3	ICOb	31.5752	88.4626	24.9226	36.6644
b05	1	3	FCT	25.3353	69.6176	27.6714	50.6824
b05	1	3	IAP	14.4709	32.4586	61.4095	27.4894
b05	1	3	ICT	9.91662	25.6415	60.2816	19.4512
b05	1	3	FP	12.8237	29.1171	58.0825	23.9854
b05	1	3	IP	8.64495	25.3865	55.4174	25.8999
b05	1	3	ICOa	10.705	34.1791	51.0246	29.9603
b05	1	3	ICOb	20.3763	63.3327	51.84	22.6562
b05	1	3	FCT	16.015	26.4298	53.1925	37.6554
b06	1	3	IAP	9.90948	24.8415	15.3293	19.0216
b06	1	3	ICT	10.1485	18.0869	12.3415	12.7706
b06	1	3	FP	13.0522	15.9668	16.0299	15.6145
b06	1	3	IP	12.2756	7.26457	12.2215	12.9919
b06	1	3	ICOa	9.8214	8.56775	12.6027	12.8515
b06	1	3	ICOb	8.66989	11.928	12.9529	12.9005
b06	1	3	FCT	9.35634	19.1074	13.8694	21.988
b06	1	3	IAP	25.6689	6.47493	14.273	30.4881
b06	1	3	ICT	18.9248	6.70508	13.9385	27.8347
b06	1	3	FP	21.9672	6.42144	14.8581	19.99
b06	1	3	IP	16.8778	5.87915	14.2557	39.0886
b06	1	3	ICOa	22.1175	5.9192	14.5071	36.7358
b06	1	3	ICOb	19.692	5.91339	15.4628	25.0992
b06	1	3	FCT	36.6533	6.23557	15.4182	61.2869
b07	1	3	IAP	14.235	6.73626	21.8259	39.1398
b07	1	3	ICT	11.235	6.34719	21.5156	46.1928
b07	1	3	FP	11.4093	6.68145	21.6564	50.171
b07	1	3	IP	8.51857	7.9035	22.7103	53.6992
b07	1	3	ICOa	17.7928	6.55713	21.5875	37.3529
b07	1	3	ICOb	12.6432	6.38794	21.6561	39.2347
b07	1	3	FCT	12.5087	7.55144	22.4134	49.9833
b07	1	3	IAP	104.795	43.1029	34.5343	56.0352
b07	1	3	ICT	64.8538	40.2635	32.9111	54.3657
b07	1	3	FP	40.3113	42.0129	33.8626	59.8255
b07	1	3	IP	40.9699	47.8569	36.1543	64.9537
b07	1	3	ICOa	20.0673	38.6412	33.6501	50.2683
b07	1	3	ICOb	23.3865	35.8386	33.0939	46.8395
b07	1	3	FCT	86.8087	44.4391	35.7989	55.9096
b08	1	3	IAP	81.5866	108.215	84.6026	82.2345
b08	1	3	ICT	81.0495	108.108	84.6492	83.3561
b08	1	3	FP	82.1817	104.785	84.1635	82.5064
b08	1	3	IP	79.5787	102.352	85.4647	90.4929
b08	1	3	ICOa	80.8268	97.6604	83.3845	81.9866
b08	1	3	ICOb	80.9872	109.085	83.4759	81.3454
b08	1	3	FCT	82.4821	113.59	83.7468	82.2984
b08	1	3	IAP	55.7241	77.681	54.1732	85.5212
b08	1	3	ICT	55.9184	77.3947	54.7924	86.3972
b08	1	3	FP	55.5228	75.0904	54.6155	86.1434
b08	1	3	IP	54.3802	73.4255	57.0102	86.012
b08	1	3	ICOa	53.146	70.6731	55.5448	87.0956
b08	1	3	ICOb	54.607	73.7912	54.3268	86.7584
b08	1	3	FCT	54.6196	74.241	53.9338	86.8393
b09	1	3	IAP	23.9118	17.0853	9.46912	29.3131
b09	1	3	ICT	35.4938	17.0377	11.2883	29.532
b09	1	3	FP	24.9417	16.0036	10.085	24.7586
b09	1	3	IP	20.4933	16.7724	10.9581	43.8022
b09	1	3	ICOa	25.7148	15.9251	9.76601	41.6209
b09	1	3	ICOb	24.2032	15.5239	10.2557	34.5632
b09	1	3	FCT	27.3233	18.227	10.6661	36.2251
b09	1	3	IAP	10.9746	23.2674	13.7853	15.3347
b09	1	3	ICT	11.7564	24.0962	15.0315	11.8976
b09	1	3	FP	13.2165	23.0682	15.3992	21.1433
b09	1	3	IP	11.6934	24.0842	14.1304	18.96
b09	1	3	ICOa	11.9037	24.0597	12.4217	29.1105
b09	1	3	ICOb	10.5154	23.7593	14.6377	14.6641
b09	1	3	FCT	11.5518	23.2606	13.5627	17.4109
b10	1	3	IAP	30.8999	7.452	3.41576	48.1815
b10	1	3	ICT	33.4214	6.84218	3.73354	89.7722
b10	1	3	FP	37.6474	7.14377	3.49482	78.843
b10	1	3	IP	25.6612	5.36831	3.05797	64.8092
b10	1	3	ICOa	41.3241	4.56339	3.03548	46.9087
b10	1	3	ICOb	44.9598	5.17837	3.17272	88.802
b10	1	3	FCT	34.4642	7.40975	3.46454	89.0609
b10	1	3	IAP	24.7655	6.26608	11.4751	28.7309
b10	1	3	ICT	24.9958	6.31199	11.4474	29.1836
b10	1	3	FP	22.7426	6.38373	11.3361	29.6112
b10	1	3	IP	20.6972	6.32339	10.7765	37.5797
b10	1	3	ICOa	22.6218	6.30525	11.0094	36.0198
b10	1	3	ICOb	24.2451	6.17144	11.0369	36.4153
b10	1	3	FCT	25.4387	6.03909	11.3742	30.6562
b11	1	3	IAP	39.9207	10.8944	12.9752	69.8257
b11	1	3	ICT	47.4268	9.12061	12.132	40.8516
b11	1	3	FP	44.1851	12.6795	15.0096	37.8569
b11	1	3	IP	31.6821	12.8689	15.4511	33.1595
b11	1	3	ICOa	41.2133	13.0235	16.1392	35.6813
b11	1	3	ICOb	26.5853	14.1615	16.15	34.7774
b11	1	3	FCT	22.0009	15.6816	16.5588	30.5055
b11	1	3	IAP	6.43488	8.74805	9.8015	42.046
b11	1	3	ICT	12.1757	9.1627	6.10563	24.4394
b11	1	3	FP	7.99071	8.05086	10.754	20.5085
b11	1	3	IP	8.68195	10.525	8.44603	20.2158
b11	1	3	ICOa	6.32025	10.0722	8.67552	17.7563
b11	1	3	ICOb	6.88155	8.17412	8.54819	21.1335
b11	1	3	FCT	7.78182	5.10867	8.80597	14.2788
b12	1	3	IAP	24.0394	66.6696	156.202	178.592
b12	1	3	ICT	25.3922	66.9282	157.615	180.258
b12	1	3	FP	26.0731	67.6942	159.67	182.881
b12	1	3	IP	28.8693	69.8886	165.379	189.373
b12	1	3	ICOa	28.7734	70.5556	166.544	190.556
b12	1	3	ICOb	28.6493	70.8444	167.648	191.502
b12	1	3	FCT	27.0732	71.344	168.882	192.867
b12	1	3	IAP	48.5944	74.903	98.0525	183.301
b12	1	3	ICT	49.3971	75.4892	99.0666	185.286
b12	1	3	FP	49.8639	76.2922	100.427	187.963
b12	1	3	IP	52.0425	78.9766	104.325	195.534
b12	1	3	ICOa	51.949	79.6236	105.22	197.161
b12	1	3	ICOb	52.0628	80.1219	105.893	198.432
b12	1	3	FCT	52.713	80.7994	106.536	199.585
b13	1	3	IAP
b13	1	3	ICT
b13	1	3	FP
b13	1	3	IP
b13	1	3	ICOa
b13	1	3	ICOb
b13	1	3	FCT
b13	1	3	IAP
b13	1	3	ICT
b13	1	3	FP
b13	1	3	IP
b13	1	3	ICOa
b13	1	3	ICOb
b13	1	3	FCT
b14	1	3	IAP	24.3512	13.4534	67.1683	126.318
b14	1	3	ICT	34.7445	14.878	76.2194	145.364
b14	1	3	FP	27.3359	14.2942	72.536	137.479
b14	1	3	IP	25.3481	14.8508	75.463	149.287
b14	1	3	ICOa	29.2447	15.0172	76.1207	149.739
b14	1	3	ICOb	31.8393	15.3946	76.9004	151.686
b14	1	3	FCT	21.1832	15.4694	76.8618	153.457
b14	1	3	IAP	17.3352	48.8709	25.3815	29.3317
b14	1	3	ICT	18.8244	56.0798	28.828	34.3514
b14	1	3	FP	19.2009	53.777	27.9532	33.0983
b14	1	3	IP	18.3213	58.1193	29.1828	39.7
b14	1	3	ICOa	21.9744	59.0692	30.0263	49.758
b14	1	3	ICOb	21.9811	59.7835	29.6971	39.836
b14	1	3	FCT	19.673	60.5828	30.8468	49.0162
b15	1	3	IAP	20.3577	20.0111	20.3456	47.6384
b15	1	3	ICT	27.8488	19	20.3158	49.6076
b15	1	3	FP	24.1696	22.416	22.2769	36.6017
b15	1	3	IP	16.5393	28.261	26.0454	50.1583
b15	1	3	ICOa	19.3116	28.4878	26.5132	52.5696
b15	1	3	ICOb	17.1652	22.4554	22.6189	45.727
b15	1	3	FCT	15.9368	21.1049	21.3676	38.6604
b15	1	3	IAP	47.0069	9.97689	38.7026	39.3518
b15	1	3	ICT	59.5115	9.19096	37.1548	40.305
b15	1	3	FP	53.4521	9.34184	42.3062	46.1099
b15	1	3	IP	44.5747	11.4153	46.8301	60.0342
b15	1	3	ICOa	45.9853	11.1793	51.8863	60.7639
b15	1	3	ICOb	27.449	8.1421	42.5232	49.9909
b15	1	3	FCT	30.9287	9.23307	39.8381	47.437
b16	1	3	IAP	19.4474	27.75	19.3784	27.5604
b16	1	3	ICT	18.9487	27.5807	19.5304	38.2613
b16	1	3	FP	18.652	26.5738	19.9236	45.0779
b16	1	3	IP	18.0918	25.9546	23.4737	49.3355
b16	1	3	ICOa	18.3778	26.8867	18.3019	45.9581
b16	1	3	ICOb	17.8993	25.8789	18.5732	53.6983
b16	1	3	FCT	17.6242	25.8836	18.6663	48.8444
b16	1	3	IAP	9.24803	15.9198	12.1819	72.1415
b16	1	3	ICT	9.64363	19.6618	11.0262	72.0713
b16	1	3	FP	10.6327	17.422	36.1924	75.2059
b16	1	3	IP	9.71171	18.2924	19.2533	62.3026
b16	1	3	ICOa	8.85277	22.6237	17.2805	57.6356
b16	1	3	ICOb	8.7058	15.7914	29.0172	71.8975
b16	1	3	FCT	9.0528	15.6605	11.5316	75.4515
b17	1	3	IAP	31.6029	12.5799	15.4694	29.4997
b17	1	3	ICT	29.3766	11.3188	15.5567	24.5256
b17	1	3	FP	34.3246	12.9578	16.9125	37.9254
b17	1	3	IP	41.4721	11.8614	16.8208	46.8615
b17	1	3	ICOa	27.8833	11.1869	16.4935	26.5776
b17	1	3	ICOb	27.5242	11.104	16.687	32.7387
b17	1	3	FCT	31.0076	12.6328	17.7626	34.7573
b17	1	3	IAP	24.024	23.3521	10.3102	39.9021
b17	1	3	ICT	13.3369	24.7263	10.5477	36.9436
b17	1	3	FP	26.4761	28.7345	10.5861	36.9822
b17	1	3	IP	34.345	21.4887	11.1162	40.2562
b17	1	3	ICOa	18.3526	23.7867	11.2521	37.4875
b17	1	3	ICOb	24.1503	27.9354	11.2813	34.9575
b17	1	3	FCT	34.898	28.5918	11.7922	37.4437
b18	1	3	IAP	9.31685	68.1347	7.13672	34.2812
b18	1	3	ICT	34.2233	50.9128	7.44902	34.1067
b18	1	3	FP	14.0076	62.0989	6.86725	29.5729
b18	1	3	IP	27.1736	81.8584	7.71669	39.0715
b18	1	3	ICOa	12.3299	75.1256	6.6576	38.131
b18	1	3	ICOb	20.3871	81.7666	6.35077	40.5393
b18	1	3	FCT	19.935	75.7319	9.00994	46.9546
b18	1	3	IAP	11.7876	27.5312	8.85135	80.2454
b18	1	3	ICT	28.4398	20.3572	6.48649	69.6721
b18	1	3	FP	26.0499	26.0325	6.49494	62.165
b18	1	3	IP	17.2444	30.6622	7.79376	84.1963
b18	1	3	ICOa	21.291	28.7693	6.87853	76.7172
b18	1	3	ICOb	18.8995	29.8546	7.3251	76.0935
b18	1	3	FCT	30.5223	27.3767	8.71197	90.3839
b19	1	3	IAP	13.2499	13.1283	16.467	10.542
b19	1	3	ICT	18.6944	14.6844	17.0964	10.982
b19	1	3	FP	13.9135	14.9629	17.5831	11.1181
b19	1	3	IP	16.6603	14.4065	21.2937	22.4879
b19	1	3	ICOa	18.0824	13.9154	17.8186	11.632
b19	1	3	ICOb	24.2542	13.7864	18.0288	18.2494
b19	1	3	FCT	27.0756	13.0883	18.1305	14.5524
b19	1	3	IAP	8.57525	7.53496	11.0563	26.8402
b19	1	3	ICT	10.8511	8.59666	11.875	27.8922
b19	1	3	FP	8.57614	8.23624	11.8591	28.7718
b19	1	3	IP	9.20552	8.62774	12.169	30.4294
b19	1	3	ICOa	10.8466	8.66471	12.4051	30.6045
b19	1	3	ICOb	10.041	8.70233	12.6573	31.4757
b19	1	3	FCT	9.67266	8.21706	12.6261	31.7985
b20	1	3	IAP
b20	1	3	ICT
b20	1	3	FP
b20	1	3	IP
b20	1	3	ICOa
b20	1	3	ICOb
b20	1	3	FCT
b20	1	3	IAP
b20	1	3	ICT
b20	1	3	FP
b20	1	3	IP
b20	1	3	ICOa
b20	1	3	ICOb
b20	1	3	FCT
b21	1	3	IAP	10.8627	7.73124	27.07	7.37998
b21	1	3	ICT	10.4019	9.69014	15.7023	7.10142
b21	1	3	FP	8.78932	10.4663	21.3413	7.09885
b21	1	3	IP	10.115	8.48731	20.4901	7.02057
b21	1	3	ICOa	20.7208	9.7931	11.5242	6.35702
b21	1	3	ICOb	13.1791	9.18305	12.082	6.22014
b21	1	3	FCT	11.5159	9.32276	13.189	8.22679
b21	1	3	IAP	5.36581	4.63147	7.29573	31.7858
b21	1	3	ICT	7.18049	4.74511	9.21168	33.0066
b21	1	3	FP	6.88926	4.79378	6.34096	28.8857
b21	1	3	IP	5.50276	3.1911	5.10749	32.3394
b21	1	3	ICOa	8.89489	3.60666	4.19356	28.1118
b21	1	3	ICOb	5.75637	3.90064	5.03263	28.2533
b21	1	3	FCT	3.73256	3.91304	5.71072	43.9617
b22	1	3	IAP	14.8679	16.9396	17.9328	17.0332
b22	1	3	ICT	10.4803	15.5591	17.2846	16.3266
b22	1	3	FP	11.2192	15.0807	17.1707	18.2499
b22	1	3	IP	14.9304	14.8455	16.4538	13.7967
b22	1	3	ICOa	11.8638	17.6041	20.2924	17.352
b22	1	3	ICOb	11.1021	13.7788	15.8859	14.2299
b22	1	3	FCT	14.9028	16.5594	17.3832	16.9985
b22	1	3	IAP	12.6412	8.79623	16.0136	33.5062
b22	1	3	ICT	17.0098	9.35864	16.6278	35.7819
b22	1	3	FP	11.1445	10.8322	16.5786	34.1943
b22	1	3	IP	14.3587	12.3755	18.6595	37.2645
b22	1	3	ICOa	20.1295	12.4023	18.8704	37.5343
b22	1	3	ICOb	14.4495	10.3718	16.6606	36.7958
b22	1	3	FCT	11.4392	9.7693	13.9722	34.05
b23	1	3	IAP	8.97279	8.83935	9.91683	37.0946
b23	1	3	ICT	8.70827	7.20362	8.8956	32.3146
b23	1	3	FP	9.04577	6.27509	6.86391	23.3544
b23	1	3	IP	8.36536	4.42325	5.00534	40.4538
b23	1	3	ICOa	7.73399	6.67126	5.45257	21.8906
b23	1	3	ICOb	8.37972	6.63257	5.49274	14.327
b23	1	3	FCT	8.59992	6.33983	7.30368	15.3116
b23	1	3	IAP	12.8328	9.19705	30.4014	22.6416
b23	1	3	ICT	17.8501	9.24041	36.5041	24.3388
b23	1	3	FP	13.7824	8.61063	33.6846	30.065
b23	1	3	IP	14.1918	3.46856	21.6827	39.4579
b23	1	3	ICOa	11.2791	3.51499	15.3785	28.1645
b23	1	3	ICOb	10.4692	5.92388	15.9873	21.6969
b23	1	3	FCT	18.8817	5.47864	15.7497	23.3106
b24	1	3	IAP	19.5113	26.2808	16.8845	78.9232
b24	1	3	ICT	23.645	26.4074	17.3082	57.822
b24	1	3	FP	19.3801	22.0128	13.561	60.9044
b24	1	3	IP	10.1229	16.9713	11.9762	46.886
b24	1	3	ICOa	16.8658	25.2333	15.5601	44.1714
b24	1	3	ICOb	18.8592	24.0336	15.6301	15.3857
b24	1	3	FCT	16.8635	23.9668	15.5133	41.6842
b24	1	3	IAP	37.1364	10.2045	10.1726	10.2574
b24	1	3	ICT	40.6772	9.11621	10.0697	7.70611
b24	1	3	FP	28.1637	9.47159	9.3015	18.7337
b24	1	3	IP	14.3169	8.74244	7.85123	15.8939
b24	1	3	ICOa	13.1261	12.5991	11.562	15.4562
b24	1	3	ICOb	16.5745	12.6898	13.0385	10.8239
b24	1	3	FCT	31.506	13.1479	13.3006	17.7226
b25	1	3	IAP	15.3362	20.8739	72.5397	79.4437
b25	1	3	ICT	18.5124	23.1891	76.1646	82.3894
b25	1	3	FP	16.0038	16.3551	70.9673	78.9733
b25	1	3	IP	11.8931	17.2948	76.5637	104.729
b25	1	3	ICOa	23.2179	20.5794	82.2005	97.1949
b25	1	3	ICOb	16.1317	20.8026	92.0992	107.845
b25	1	3	FCT	16.7597	21.7289	95.4414	129.553
b25	1	3	IAP	11.7284	13.1895	17.1001	74.91
b25	1	3	ICT	11.9527	19.368	21.1535	83.7719
b25	1	3	FP	13.7095	17.0865	18.1735	85.5039
b25	1	3	IP	8.3638	12.8105	16.4391	95.5194
b25	1	3	ICOa	13.1011	16.2678	19.788	96.2107
b25	1	3	ICOb	9.55823	15.8184	21.1913	102.755
b25	1	3	FCT	10.9081	15.8426	21.2938	147.35
b26	1	3	IAP	17.0692	23.6085	21.4115	7.63901
b26	1	3	ICT	16.2332	26.2762	19.1005	7.88968
b26	1	3	FP	21.8661	20.4577	8.69106	8.10101
b26	1	3	IP	17.2333	17.1372	5.61664	14.6563
b26	1	3	ICOa	18.5444	20.1895	6.39267	8.62384
b26	1	3	ICOb	16.7162	20.4421	7.94375	7.01051
b26	1	3	FCT	18.4276	20.1392	11.5354	6.7907
b26	1	3	IAP	6.4305	22.3219	17.2843	20.8911
b26	1	3	ICT	8.08897	22.3208	11.8353	22.7557
b26	1	3	FP	9.11159	19.9158	8.96614	24.2454
b26	1	3	IP	6.66925	19.3516	5.19863	25.5511
b26	1	3	ICOa	8.07845	21.5389	8.21408	25.8671
b26	1	3	ICOb	7.78538	20.2958	10.0143	18.8485
b26	1	3	FCT	9.98733	20.2087	16.4098	20.1128
b01	6	1	IAP	41.5982	32.9806	17.3484	38.0684
b02	6	1	IAP	30.9797	54.2165	29.0252	22.1293
b03	6	1	IAP	17.6774	51.6629	20.1441	28.9846
b04	6	1	IAP	47.8894	5.71469	10.9006	55.4655
b05	6	1	IAP	31.2926	6.56097	21.6661	35.6341
b06	6	1	IAP	15.7627	12.834	31.6442	60.0679
b07	6	1	IAP	18.3545	7.53628	29.3441	44.1756
b08	6	1	IAP	23.2911	27.7165	3.95128	5.76466
b09	6	1	IAP	25.4869	55.4564	6.62831	25.9684
b10	6	1	IAP	43.8526	16.193	21.1344	24.6274
b11	6	1	IAP	25.5139	16.1579	37.0856	77.7935
b12	6	1	IAP	13.0679	8.39793	39.7784	68.4691
b13	6	1	IAP	1.9118	1.12092	0.799171	0.539914
b14	6	1	IAP	12.7801	13.3092	11.6641	35.8365
b15	6	1	IAP	23.217	12.4401	11.1983	50.1205
b16	6	1	IAP	26.3623	19.415	54.5852	36.4708
b17	6	1	IAP	7.96727	8.65167	59.4936	21.3808
b18	6	1	IAP	37.0035	19.7499	6.86557	9.81307
b19	6	1	IAP	3.18609	5.1342	11.6564	9.96372
b20	6	1	IAP	20.0676	9.79629	4.66281	16.1318
b21	6	1	IAP	2.66601	1.29248	0.58086	0.794938
b22	6	1	IAP	2.15182	1.18104	2.14972	3.59536
b23	6	1	IAP	2.27159	2.75105	0.78645	1.26876
b24	6	1	IAP	31.0658	22.8121	12.8509	78.3318
b25	6	1	IAP	23.175	15.6608	29.8289	40.0058
b26	6	1	IAP	23.7216	13.3224	12.174	24.8835
b01	6	1	IAP	24.111	58.8767	12.9585	21.9979
b02	6	1	IAP	12.7578	69.2793	10.1514	11.0596
b03	6	1	IAP	29.9938	24.6182	6.05942	23.4146
b04	6	1	IAP	34.3658	3.88824	55.7039	45.3736
b05	6	1	IAP	6.61681	4.83406	16.5849	53.4163
b06	6	1	IAP	17.9247	7.59213	15.218	51.1008
b07	6	1	IAP	72.9797	10.9053	53.3809	48.6218
b08	6	1	IAP	23.0428	27.0423	18.1291	21.8453
b09	6	1	IAP	8.49302	28.8664	4.56638	26.0337
b10	6	1	IAP	14.7397	6.87559	15.3958	28.5136
b11	6	1	IAP	17.6537	20.3544	16.1593	29.72
b12	6	1	IAP	30.1418	12.4217	45.751	38.8855
b13	6	1	IAP	1.21368	0.769191	1.0234	0.713364
b14	6	1	IAP	5.33086	13.2948	32.0403	23.0821
b15	6	1	IAP	17.0566	6.31457	23.5522	38.6355
b16	6	1	IAP	15.9167	29.8542	58.1165	45.4911
b17	6	1	IAP	19.4291	11.006	22.9594	28.0861
b18	6	1	IAP	16.9373	36.0986	37.9564	38.087
b19	6	1	IAP	5.86081	4.43496	3.28097	28.6791
b20	6	1	IAP	15.7202	17.8595	8.50895	6.66038
b21	6	1	IAP	3.362	0.129223	0.356887	0.803956
b22	6	1	IAP	2.7826	1.50193	5.43706	3.4102
b23	6	1	IAP	2.71061	4.88667	1.54102	0.387178
b24	6	1	IAP	21.812	25.3941	20.1517	9.86546
b25	6	1	IAP	15.0454	9.37783	13.3461	27.3832
b26	6	1	IAP	20.3088	17.6873	9.55353	15.6301
b01	6	1	ICT	53.7559	28.3556	14.2233	32.2607
b02	6	1	ICT	28.8431	45.9733	14.7672	11.1195
b03	6	1	ICT	23.9239	49.4442	19.1498	29.0948
b04	6	1	ICT	49.747	5.84127	11.6149	58.348
b05	6	1	ICT	30.741	8.2622	25.6748	189.584
b06	6	1	ICT	15.841	12.3677	30.7118	22.7739
b07	6	1	ICT	28.7502	4.32389	31.8629	61.2051
b08	6	1	ICT	21.4324	27.2455	5.29028	6.24874
b09	6	1	ICT	39.8349	63.2758	7.52735	31.8354
b10	6	1	ICT	53.1299	15.8635	22.3444	30.6291
b11	6	1	ICT	27.3785	19.1016	33.8981	46.2261
b12	6	1	ICT	11.6633	6.42607	39.2361	51.3571
b13	6	1	ICT	2.81195	1.08737	0.702344	0.6882
b14	6	1	ICT	15.0501	14.2756	15.0218	38.1846
b15	6	1	ICT	24.0378	12.4438	11.9698	34.6163
b16	6	1	ICT	30.2754	18.5564	54.4214	30.1346
b17	6	1	ICT	8.3928	8.13788	60.9864	18.9232
b18	6	1	ICT	30.5402	15.0854	6.03511	8.90121
b19	6	1	ICT	3.09951	5.21871	15.1466	21.247
b20	6	1	ICT	28.6268	8.67388	3.59981	12.6314
b21	6	1	ICT	3.45745	1.12895	0.546384	0.921557
b22	6	1	ICT	1.84192	1.09773	2.22764	4.94016
b23	6	1	ICT	1.79639	2.6043	0.835915	1.46586
b24	6	1	ICT	35.7814	23.5337	15.5198	131.056
b25	6	1	ICT	23.6834	15.0831	30.3408	48.4969
b26	6	1	ICT	24.5643	12.4854	12.5555	22.5479
b01	6	1	ICT	34.296	59.3164	12.8549	23.3292
b02	6	1	ICT	16.0259	74.0034	10.5793	9.79647
b03	6	1	ICT	43.0488	43.0747	11.6612	24.5089
b04	6	1	ICT	34.0196	4.58859	61.2999	48.1066
b05	6	1	ICT	11.1699	5.64522	19.8181	54.9028
b06	6	1	ICT	19.3764	7.38233	14.4754	46.2362
b07	6	1	ICT	65.8207	9.33705	57.9853	60.4852
b08	6	1	ICT	24.5446	25.5316	15.0896	22.0934
b09	6	1	ICT	8.63285	29.0914	6.29159	33.9925
b10	6	1	ICT	13.9849	6.69564	15.6951	28.3941
b11	6	1	ICT	19.6398	25.1226	21.2661	35.1183
b12	6	1	ICT	26.958	12.7435	42.9326	38.2377
b13	6	1	ICT	2.06807	1.10557	0.939886	0.660357
b14	6	1	ICT	9.65759	13.9255	36.5881	21.0394
b15	6	1	ICT	16.9087	10.4176	25.4628	31.742
b16	6	1	ICT	19.7535	24.7857	52.9573	38.4198
b17	6	1	ICT	15.1538	14.3323	27.2824	26.4818
b18	6	1	ICT	20.3684	21.9063	21.832	28.439
b19	6	1	ICT	5.21746	4.43808	3.57222	5.3816
b20	6	1	ICT	14.7894	18.8553	8.09008	7.4579
b21	6	1	ICT	2.77027	0.177155	0.404889	0.9757
b22	6	1	ICT	2.58153	1.51707	5.01702	3.25736
b23	6	1	ICT	3.36948	6.70028	1.82271	0.426913
b24	6	1	ICT	28.7677	24.4315	22.8388	26.1729
b25	6	1	ICT	18.0804	14.5312	20.8652	33.0735
b26	6	1	ICT	30.9629	15.9314	12.5964	13.7545
b01	6	1	FP	50.6452	33.6239	16.8384	28.5816
b02	6	1	FP	32.2646	46.8262	17.8245	18.0659
b03	6	1	FP	18.8731	41.4505	14.9482	27.8104
b04	6	1	FP	49.0648	6.219	15.6549	62.0893
b05	6	1	FP	18.9205	4.8496	27.2638	75.4562
b06	6	1	FP	14.7026	9.88327	30.1111	22.2518
b07	6	1	FP	22.8551	6.49918	38.388	69.1089
b08	6	1	FP	21.9855	22.7962	4.16558	5.87974
b09	6	1	FP	20.6624	58.5964	7.34912	44.9078
b10	6	1	FP	55.5079	14.7832	23.2795	45.5215
b11	6	1	FP	18.8936	15.2008	32.1987	30.865
b12	6	1	FP	12.053	6.43641	39.2945	51.8862
b13	6	1	FP	2.52939	1.05726	0.64392	1.04855
b14	6	1	FP	9.47782	12.7607	19.5178	33.2757
b15	6	1	FP	21.7503	14.1534	12.4049	77.6454
b16	6	1	FP	25.0047	15.3236	45.5874	40.2143
b17	6	1	FP	8.41104	7.33425	62.0459	20.5973
b18	6	1	FP	25.6669	13.7607	7.43126	15.6967
b19	6	1	FP	9.59597	5.4907	16.2349	8.99954
b20	6	1	FP	15.6577	6.602	3.65009	22.5087
b21	6	1	FP	0.378075	0.504395	0.313474	1.27023
b22	6	1	FP	1.46445	1.04114	1.85246	3.0475
b23	6	1	FP	1.55585	2.46505	0.911365	1.91084
b24	6	1	FP	35.6315	20.9258	19.4197	155.434
b25	6	1	FP	18.5373	13.016	30.7305	64.6532
b26	6	1	FP	21.0518	11.7592	10.7858	22.6303
b01	6	1	FP	30.6154	62.802	13.926	21.8768
b02	6	1	FP	11.7354	68.0598	11.2156	10.8654
b03	6	1	FP	34.3798	33.6866	8.39956	19.9626
b04	6	1	FP	25.7195	4.99306	72.9311	53.042
b05	6	1	FP	8.27919	4.06824	22.5143	59.9816
b06	6	1	FP	16.2097	6.67816	15.058	47.7553
b07	6	1	FP	56.4775	9.60245	65.9017	73.1816
b08	6	1	FP	18.2901	23.4499	12.7712	17.6963
b09	6	1	FP	7.74067	34.2634	6.1442	42.4152
b10	6	1	FP	13.7773	6.08365	16.7935	32.6806
b11	6	1	FP	21.1268	23.4687	16.4849	32.7125
b12	6	1	FP	27.1611	12.4994	42.9223	38.8296
b13	6	1	FP	2.04381	0.854562	0.959874	0.740803
b14	6	1	FP	8.27838	13.9245	41.945	20.8302
b15	6	1	FP	25.2227	7.08464	24.5721	32.7419
b16	6	1	FP	18.5166	20.0786	42.3605	35.8075
b17	6	1	FP	10.604	7.89944	24.0414	30.4462
b18	6	1	FP	12.1254	14.8362	13.3311	21.9202
b19	6	1	FP	5.93825	4.24809	3.48513	7.62796
b20	6	1	FP	13.3045	14.0653	11.86	6.39292
b21	6	1	FP	3.43257	0.288086	0.302633	0.738519
b22	6	1	FP	2.53348	1.44508	3.10821	2.77382
b23	6	1	FP	2.90379	5.39283	1.78061	0.537987
b24	6	1	FP	27.6339	20.0748	18.3087	18.7168
b25	6	1	FP	17.6684	11.9934	20.6889	41.2738
b26	6	1	FP	24.5278	13.002	8.23557	12.7978
b01	6	1	IP	60.5719	32.5258	13.2382	17.5372
b02	6	1	IP	33.3298	46.1226	10.3899	7.61431
b03	6	1	IP	18.2696	39.358	13.4921	28.6578
b04	6	1	IP	49.9078	6.38548	18.2569	83.5099
b05	6	1	IP	28.3202	4.50915	32.0548	423.994
b06	6	1	IP	16.2457	3.93561	29.2788	22.2207
b07	6	1	IP	23.0525	2.53043	54.1484	94.8727
b08	6	1	IP	21.6398	25.7716	3.88856	6.06752
b09	6	1	IP	16.3795	56.0712	9.1682	58.951
b10	6	1	IP	46.5178	13.9946	28.4637	72.8585
b11	6	1	IP	19.229	20.1527	36.623	38.7117
b12	6	1	IP	11.9534	6.66438	39.7984	54.2671
b13	6	1	IP	2.14669	1.09113	0.632467	0.656562
b14	6	1	IP	8.19386	7.3323	13.2362	13.9009
b15	6	1	IP	30.806	15.1211	13.5044	60.2663
b16	6	1	IP	26.2296	15.167	60.7627	37.7615
b17	6	1	IP	9.30167	5.45395	58.0818	39.9769
b18	6	1	IP	18.7435	18.6081	7.12277	28.9797
b19	6	1	IP	14.7705	9.36504	15.4723	7.60628
b20	6	1	IP	17.0315	6.89901	4.30725	27.9432
b21	6	1	IP	0.694374	0.583254	0.51637	1.80633
b22	6	1	IP	1.4441	0.955735	1.87035	9.03015
b23	6	1	IP	1.32153	2.69021	1.55253	3.653
b24	6	1	IP	23.4673	21.0121	11.963	102.182
b25	6	1	IP	21.1015	13.9185	36.2711	78.3262
b26	6	1	IP	19.46	10.4965	8.77706	16.1894
b01	6	1	IP	31.9081	86.2639	6.26725	17.4477
b02	6	1	IP	10.2632	75.9636	11.3259	9.56799
b03	6	1	IP	39.4672	25.4349	6.71297	18.2521
b04	6	1	IP	32.1104	5.84913	74.8165	55.9357
b05	6	1	IP	7.64903	3.58119	26.2051	66.2848
b06	6	1	IP	19.8467	6.87025	15.1571	48.9103
b07	6	1	IP	62.2056	10.5447	91.0306	103.717
b08	6	1	IP	18.0768	21.8533	6.37952	13.4218
b09	6	1	IP	7.10062	35.4667	9.21747	64.6999
b10	6	1	IP	12.6438	7.55849	15.8661	36.5388
b11	6	1	IP	29.5645	33.4371	20.049	43.9227
b12	6	1	IP	24.0714	18.0256	52.2914	41.9029
b13	6	1	IP	2.22543	0.773474	1.36236	0.806873
b14	6	1	IP	9.92869	12.5501	44.1277	15.3969
b15	6	1	IP	18.1641	6.14881	20.5626	72.4972
b16	6	1	IP	22.9502	25.4124	45.3847	33.0216
b17	6	1	IP	10.0948	7.87239	28.1994	29.3076
b18	6	1	IP	12.2866	18.5836	20.8131	33.1127
b19	6	1	IP	6.89319	4.22943	6.16517	8.93753
b20	6	1	IP	11.739	7.04161	15.5282	9.19002
b21	6	1	IP	2.1893	0.116356	0.291659	0.828008
b22	6	1	IP	2.09436	1.33427	5.05371	4.66023
b23	6	1	IP	1.71829	4.77487	2.58672	0.932755
b24	6	1	IP	22.1229	11.7334	14.3076	9.10824
b25	6	1	IP	15.999	12.6009	29.6763	65.9544
b26	6	1	IP	22.1165	12.9836	6.93774	9.9143
b01	6	1	ICOa	56.1214	39.291	20.9194	21.0575
b02	6	1	ICOa	35.708	43.6057	11.2379	7.98955
b03	6	1	ICOa	22.1912	37.877	14.2554	28.564
b04	6	1	ICOa	54.7837	6.49548	17.9564	93.3424
b05	6	1	ICOa	28.0204	6.88087	33.3512	66.9981
b06	6	1	ICOa	14.9413	9.9513	31.2891	34.6698
b07	6	1	ICOa	34.5375	6.76243	63.6795	103.136
b08	6	1	ICOa	22.433	24.1385	4.0766	7.41037
b09	6	1	ICOa	17.6862	60.4979	9.95792	53.6574
b10	6	1	ICOa	57.5698	16.4714	31.0804	70.8571
b11	6	1	ICOa	18.2016	21.6071	37.4682	42.6898
b12	6	1	ICOa	12.1119	6.31121	39.4049	49.1773
b13	6	1	ICOa	1.73636	0.930598	0.887645	0.885132
b14	6	1	ICOa	19.4497	9.1224	13.2939	12.3246
b15	6	1	ICOa	28.1583	20.2916	13.0633	76.0141
b16	6	1	ICOa	22.8326	17.5163	50.3445	35.6516
b17	6	1	ICOa	23.5686	6.04674	45.0736	18.0163
b18	6	1	ICOa	36.4571	17.5512	6.71686	24.7033
b19	6	1	ICOa	13.703	16.3833	17.0421	8.26856
b20	6	1	ICOa	22.4364	12.2208	5.61257	36.7104
b21	6	1	ICOa	1.14758	0.576749	0.509787	1.06118
b22	6	1	ICOa	1.93842	1.1699	2.63565	5.31611
b23	6	1	ICOa	1.60356	3.4344	1.87255	3.44525
b24	6	1	ICOa	29.7609	23.6912	16.4635	201.599
b25	6	1	ICOa	26.4696	21.1479	43.6614	91.6269
b26	6	1	ICOa	22.3732	12.922	10.9904	17.6722
b01	6	1	ICOa	31.6427	76.137	12.2746	16.386
b02	6	1	ICOa	10.8818	73.5554	11.6112	10.1205
b03	6	1	ICOa	37.8976	22.9752	8.8671	17.1024
b04	6	1	ICOa	41.1221	7.7297	76.3761	59.831
b05	6	1	ICOa	3.83934	3.47695	26.3814	63.2464
b06	6	1	ICOa	17.6145	6.91983	17.8472	65.7489
b07	6	1	ICOa	57.868	12.7198	103.272	116.676
b08	6	1	ICOa	19.6146	22.3149	9.53249	18.8388
b09	6	1	ICOa	7.08965	35.0493	11.0462	68.5772
b10	6	1	ICOa	13.5538	6.57331	16.2234	36.7006
b11	6	1	ICOa	28.4957	36.1426	20.8351	46.7952
b12	6	1	ICOa	22.0131	11.3388	40.0585	39.2605
b13	6	1	ICOa	1.25746	0.511174	1.03615	0.810118
b14	6	1	ICOa	7.10401	12.495	40.105	14.9492
b15	6	1	ICOa	17.6491	6.02776	27.9128	64.3506
b16	6	1	ICOa	21.8267	20.8879	34.8851	36.895
b17	6	1	ICOa	43.6742	7.28477	49.4943	28.7774
b18	6	1	ICOa	10.4005	20.589	19.3618	21.1714
b19	6	1	ICOa	5.21528	4.28306	3.14951	12.5331
b20	6	1	ICOa	11.1354	11.1066	20.4763	10.8822
b21	6	1	ICOa	3.89539	0.237903	0.29886	0.702644
b22	6	1	ICOa	1.88037	1.38302	7.01102	5.02551
b23	6	1	ICOa	1.95045	3.86943	3.0074	1.11059
b24	6	1	ICOa	24.0516	18.9029	19.8029	34.3912
b25	6	1	ICOa	13.2445	11.8227	34.2058	72.2212
b26	6	1	ICOa	22.4464	15.6359	7.28096	11.4575
b01	6	1	ICOb	57.9932	38.5076	13.648	17.6607
b02	6	1	ICOb	35.4722	44.371	11.3063	8.58616
b03	6	1	ICOb	27.8915	37.8544	13.0529	28.5712
b04	6	1	ICOb	52.4551	5.42854	16.5313	101.818
b05	6	1	ICOb	22.1827	7.91436	34.9184	112.095
b06	6	1	ICOb	14.059	3.96724	28.0052	65.4154
b07	6	1	ICOb	20.7912	5.38551	67.8298	111.428
b08	6	1	ICOb	21.1281	29.1239	4.26696	6.40637
b09	6	1	ICOb	20.714	62.3402	11.3447	81.8695
b10	6	1	ICOb	52.142	15.9111	31.3292	78.4386
b11	6	1	ICOb	18.0284	18.5908	36.7837	47.3514
b12	6	1	ICOb	13.8715	6.21609	39.5915	47.6551
b13	6	1	ICOb	1.36317	0.891211	0.62894	0.603818
b14	6	1	ICOb	10.9494	7.66854	11.9841	7.50053
b15	6	1	ICOb	28.9169	16.9249	12.4882	69.5459
b16	6	1	ICOb	22.1696	14.5082	51.6151	41.9271
b17	6	1	ICOb	13.8451	6.66	35.4303	14.3942
b18	6	1	ICOb	6.93906	15.2542	22.7746	40.6539
b19	6	1	ICOb	18.6097	11.9807	17.112	7.26428
b20	6	1	ICOb	23.7037	11.3688	5.18503	23.9277
b21	6	1	ICOb	1.22393	0.591982	0.578615	1.74707
b22	6	1	ICOb	1.80006	1.13672	2.61274	7.87559
b23	6	1	ICOb	1.18373	4.17933	2.16622	4.09469
b24	6	1	ICOb	27.6678	20.2393	14.3859	203.42
b25	6	1	ICOb	26.141	22.5562	45.3937	102.804
b26	6	1	ICOb	20.7993	12.2318	11.2788	26.2652
b01	6	1	ICOb	29.3373	80.6594	7.84357	19.4521
b02	6	1	ICOb	15.0335	66.3355	11.5622	12.1201
b03	6	1	ICOb	37.8144	43.0489	13.6688	17.2964
b04	6	1	ICOb	35.4214	7.30502	80.7031	63.9823
b05	6	1	ICOb	25.4018	3.41948	31.7624	72.1855
b06	6	1	ICOb	15.5404	6.75557	18.7908	115.627
b07	6	1	ICOb	57.6994	12.0438	110.367	128.526
b08	6	1	ICOb	19.3685	23.7064	8.92153	18.295
b09	6	1	ICOb	7.54954	40.5013	12.8222	72.4236
b10	6	1	ICOb	11.602	6.7586	16.9058	38.4425
b11	6	1	ICOb	23.816	32.0751	14.668	40.9559
b12	6	1	ICOb	20.8646	9.42146	39.0073	38.7945
b13	6	1	ICOb	1.83538	1.02689	1.09497	0.725868
b14	6	1	ICOb	6.47722	11.8477	35.7771	20.0741
b15	6	1	ICOb	17.3208	6.34357	23.9976	65.752
b16	6	1	ICOb	17.3124	21.1048	33.5524	37.6493
b17	6	1	ICOb	25.6694	6.36326	37.3691	32.7551
b18	6	1	ICOb	15.4751	86.8124	25.7439	16.0371
b19	6	1	ICOb	11.5636	7.8311	3.83349	4.75057
b20	6	1	ICOb	8.71479	14.5067	12.6572	9.15041
b21	6	1	ICOb	2.01098	0.261497	0.362339	0.756853
b22	6	1	ICOb	1.6108	1.35088	6.08695	5.01627
b23	6	1	ICOb	1.8935	4.79758	3.51133	1.4145
b24	6	1	ICOb	20.2984	16.2385	15.0552	18.9372
b25	6	1	ICOb	13.886	13.2989	38.7963	88.6047
b26	6	1	ICOb	22.3914	16.0891	9.84031	18.5783
b01	6	1	FCT	36.9745	44.1145	21.8638	24.5923
b02	6	1	FCT
b03	6	1	FCT	29.5212	38.7929	11.4565	28.1522
b04	6	1	FCT	41.3261	7.00764	18.7192	106.925
b05	6	1	FCT	24.8192	10.6962	34.4522	181.651
b06	6	1	FCT	14.6425	15.1157	29.3476	48.3446
b07	6	1	FCT	32.3912	11.6108	75.3707	121.358
b08	6	1	FCT
b09	6	1	FCT
b10	6	1	FCT	60.4413	14.8638	31.1863	57.9498
b11	6	1	FCT
b12	6	1	FCT	11.9639	6.64904	58.2541	78.787
b13	6	1	FCT	5.25865	1.44128	0.692151	0.617543
b14	6	1	FCT	7.14752	8.04559	11.4676	13.6434
b15	6	1	FCT	28.1301	16.7297	12.2028	68.8014
b16	6	1	FCT	24.7712	17.1022	56.0067	42.7342
b17	6	1	FCT	8.54998	5.58637	34.6969	14.5807
b18	6	1	FCT
b19	6	1	FCT	17.6589	14.6239	17.7652	7.34366
b20	6	1	FCT	27.3807	9.26784	4.89228	27.5383
b21	6	1	FCT	0.652378	0.73589	0.645307	2.51488
b22	6	1	FCT	1.56549	1.47664	2.31747	2.45127
b23	6	1	FCT	1.93568	5.6709	2.38132	4.08427
b24	6	1	FCT	29.6679	19.8386	15.3765	169.139
b25	6	1	FCT	19.7652	17.8026	43.5948	117.836
b26	6	1	FCT
b01	6	1	FCT	34.6672	56.3584	5.88192	19.5124
b02	6	1	FCT
b03	6	1	FCT	68.7291	55.4012	11.1962	17.44
b04	6	1	FCT	33.2052	7.12855	77.9466	64.6401
b05	6	1	FCT	26.5435	4.01316	31.2007	71.0631
b06	6	1	FCT	16.8204	6.56503	15.4722	106.873
b07	6	1	FCT	73.6499	6.87489	118.502	150.089
b08	6	1	FCT
b09	6	1	FCT
b10	6	1	FCT	14.1594	7.71124	17.163	39.1314
b11	6	1	FCT
b12	6	1	FCT	22.157	10.8771	39.4719	39.0166
b13	6	1	FCT	1.72846	1.0719	1.10504	0.993702
b14	6	1	FCT	4.72839	11.031	34.1879	25.4836
b15	6	1	FCT	17.3221	6.24098	23.685	65.4313
b16	6	1	FCT	16.1537	21.6135	35.9607	32.4312
b17	6	1	FCT	8.59146	6.55434	25.0807	45.4082
b18	6	1	FCT
b19	6	1	FCT	9.05163	5.36116	3.75377	5.10512
b20	6	1	FCT	11.8085	7.84422	14.7809	11.2794
b21	6	1	FCT	3.20732	0.131243	0.33072	0.771922
b22	6	1	FCT	1.6044	1.33908	6.09103	4.40579
b23	6	1	FCT	2.65775	5.3015	3.70115	1.52427
b24	6	1	FCT	20.9224	11.3532	14.5662	21.6727
b25	6	1	FCT	17.3186	11.1956	40.0202	95.5852
b26	6	1	FCT
b01	6	2	IAP	41.4144	28.3935	14.177	20.3547
b02	6	2	IAP	31.5218	50.6489	23.8461	25.9622
b03	6	2	IAP	16.0581	47.2003	23.5442	33.0528
b04	6	2	IAP	52.3426	6.2941	21.3569	109.288
b05	6	2	IAP	39.2458	6.78213	34.1359	164.592
b06	6	2	IAP	15.7445	5.55008	30.015	56.497
b07	6	2	IAP	19.1925	6.36356	75.765	130.892
b08	6	2	IAP	21.9754	20.2748	3.98925	7.03801
b09	6	2	IAP	19.8876	66.9783	11.9825	82.3981
b10	6	2	IAP	54.4481	18.1425	32.1971	64.4796
b11	6	2	IAP	16.7769	17.0983	45.2557	54.7294
b12	6	2	IAP	11.7579	6.14041	39.698	47.8056
b13	6	2	IAP	2.11395	1.08592	0.776255	0.79668
b14	6	2	IAP	9.06451	7.94681	14.4656	26.545
b15	6	2	IAP	22.4104	17.1859	11.8541	49.7085
b16	6	2	IAP	23.3784	15.1508	58.4033	36.9982
b17	6	2	IAP	10.2868	5.81326	34.7642	13.4514
b18	6	2	IAP	8.30393	14.5743	4.36797	62.6524
b19	6	2	IAP	14.3414	14.5664	13.3268	6.86524
b20	6	2	IAP	23.2473	7.80584	4.73068	19.0306
b21	6	2	IAP	1.44688	1.67356	1.02268	1.97539
b22	6	2	IAP	1.4371	1.27516	2.11536	2.74749
b23	6	2	IAP	1.75515	4.67357	2.37868	7.20136
b24	6	2	IAP	27.668	22.0525	13.2148	161.172
b25	6	2	IAP	20.373	14.6812	43.5345	116.129
b26	6	2	IAP	19.2214	10.307	8.10047	21.378
b01	6	2	IAP	32.6708	57.3672	5.26168	12.6635
b02	6	2	IAP	13.0361	56.184	11.0441	13.345
b03	6	2	IAP	30.0041	27.7981	15.8642	21.2263
b04	6	2	IAP	31.0582	7.15254	82.0279	65.4547
b05	6	2	IAP	11.2344	4.03013	29.3257	69.3556
b06	6	2	IAP	16.8249	6.9828	15.4329	56.3206
b07	6	2	IAP	58.9038	9.81296	122.537	148.348
b08	6	2	IAP	20.5386	24.1804	15.6939	27.9332
b09	6	2	IAP	9.10376	38.477	13.9932	80.975
b10	6	2	IAP	15.4925	9.79664	17.0818	37.1525
b11	6	2	IAP	19.7719	27.6819	22.3195	36.3903
b12	6	2	IAP	21.6064	10.1844	39.1577	38.4983
b13	6	2	IAP	2.28644	0.759272	1.2279	0.924814
b14	6	2	IAP	5.65697	11.2833	32.1841	22.912
b15	6	2	IAP	15.8598	5.94913	22.8205	24.6921
b16	6	2	IAP	16.2212	22.604	36.0464	35.6718
b17	6	2	IAP	9.19145	7.44902	30.3283	61.0367
b18	6	2	IAP	3.86455	20.8543	28.1995	28.2251
b19	6	2	IAP	7.64542	4.49675	5.87996	5.22444
b20	6	2	IAP	17.5141	18.0274	12.3436	7.19579
b21	6	2	IAP	2.18931	0.261623	0.47904	0.877179
b22	6	2	IAP	2.04067	1.50109	4.5123	3.81821
b23	6	2	IAP	2.61084	5.38542	3.95647	1.6292
b24	6	2	IAP	17.436	12.5906	14.2066	12.1605
b25	6	2	IAP	13.2869	11.702	42.8922	87.8083
b26	6	2	IAP	25.0935	15.4561	9.10296	14.9628
b01	6	2	ICT	40.8102	33.4798	12.9915	23.0861
b02	6	2	ICT	29.4534	47.1557	17.6822	19.8247
b03	6	2	ICT	17.0387	47.8275	22.4699	32.8305
b04	6	2	ICT	52.0265	6.36225	19.9552	112.249
b05	6	2	ICT	39.2899	9.28176	35.2126	234.298
b06	6	2	ICT	17.0825	6.30915	31.313	29.7673
b07	6	2	ICT	33.0569	4.67923	78.037	135.213
b08	6	2	ICT	22.073	25.6073	5.22645	7.85692
b09	6	2	ICT	30.6361	67.8694	12.7607	93.8454
b10	6	2	ICT	61.0865	16.7141	31.3929	53.8979
b11	6	2	ICT	22.7064	20.5827	42.7316	34.2822
b12	6	2	ICT	12.9648	6.19521	39.7154	47.9858
b13	6	2	ICT	2.57656	0.893454	0.678012	0.668551
b14	6	2	ICT	10.2739	9.77184	15.17	23.3506
b15	6	2	ICT	23.3804	16.4486	11.4183	53.9623
b16	6	2	ICT	35.4797	16.7457	59.5835	37.4786
b17	6	2	ICT	10.2736	6.14279	33.6282	13.1025
b18	6	2	ICT	12.5711	14.0663	5.9084	61.0038
b19	6	2	ICT	25.8153	13.1904	14.28	9.65556
b20	6	2	ICT	25.4609	9.11625	6.51581	40.0893
b21	6	2	ICT	2.10321	1.88037	1.00724	1.71496
b22	6	2	ICT	1.25409	1.32528	2.03122	2.27581
b23	6	2	ICT	1.82454	4.4893	2.55219	6.88164
b24	6	2	ICT	21.3553	22.2908	17.2698	170.468
b25	6	2	ICT	20.9214	16.454	45.7409	119.306
b26	6	2	ICT	25.1823	11.5647	10.8572	25.5519
b01	6	2	ICT	32.5938	57.1053	8.58475	15.1081
b02	6	2	ICT	17.2629	60.736	13.3463	13.8072
b03	6	2	ICT	43.5366	44.7935	19.4743	21.3687
b04	6	2	ICT	33.7238	7.46841	83.3144	67.0587
b05	6	2	ICT	21.1588	5.22048	30.5973	71.1255
b06	6	2	ICT	24.446	7.19471	19.0342	104.28
b07	6	2	ICT	68.4107	11.0354	127.121	157.346
b08	6	2	ICT	24.5541	22.1568	16.1098	23.6298
b09	6	2	ICT	10.128	39.2099	15.9952	96.8249
b10	6	2	ICT	14.252	9.00993	16.509	38.5068
b11	6	2	ICT	21.1745	35.1646	21.3228	43.5885
b12	6	2	ICT	22.7324	11.0462	39.3853	38.6083
b13	6	2	ICT	2.02484	0.912337	1.1158	0.853601
b14	6	2	ICT	6.02143	11.3299	32.4034	19.1398
b15	6	2	ICT	17.6497	5.77601	21.549	22.4596
b16	6	2	ICT	17.4732	23.2336	35.0885	35.669
b17	6	2	ICT	8.80467	10.3064	29.4161	42.5176
b18	6	2	ICT	16.2838	20.8747	25.4289	49.2075
b19	6	2	ICT	12.597	6.34526	6.34305	9.27506
b20	6	2	ICT	13.0583	17.364	24.7872	7.93947
b21	6	2	ICT	3.10087	0.297352	0.478605	1.0593
b22	6	2	ICT	2.15824	1.65083	4.90692	4.05043
b23	6	2	ICT	3.22396	5.67067	4.01327	1.72681
b24	6	2	ICT	25.8031	12.7585	19.4382	13.0756
b25	6	2	ICT	14.3515	15.6058	45.2942	91.4759
b26	6	2	ICT	36.0336	15.9035	10.8001	20.0917
b01	6	2	FP	53.575	33.8267	15.4417	21.4976
b02	6	2	FP	31.5195	48.2718	17.7004	22.0614
b03	6	2	FP	14.1246	49.5821	22.6865	35.4157
b04	6	2	FP	48.2118	6.51748	21.5647	114.751
b05	6	2	FP	16.3567	7.32931	33.8574	297.61
b06	6	2	FP	19.3399	13.0387	36.428	44.7367
b07	6	2	FP	19.6985	4.69849	80.2282	139.259
b08	6	2	FP	22.2858	15.949	4.08301	8.91914
b09	6	2	FP	32.7499	70.7162	15.8261	60.3126
b10	6	2	FP	64.1624	15.6623	30.2267	55.1753
b11	6	2	FP	19.3848	17.6991	37.9836	38.6454
b12	6	2	FP	12.9751	6.22132	39.6585	48.3493
b13	6	2	FP	5.51514	1.05164	0.735336	3.0526
b14	6	2	FP	4.94661	5.70992	9.29185	16.7594
b15	6	2	FP	27.245	17.2602	10.6796	79.5049
b16	6	2	FP	24.413	15.9579	60.7314	35.0174
b17	6	2	FP	9.8034	8.35984	33.6374	15.8539
b18	6	2	FP	44.1668	26.2517	7.92985	22.7562
b19	6	2	FP	12.2709	8.60706	11.9197	9.30858
b20	6	2	FP	24.5809	7.08757	6.38848	46.1073
b21	6	2	FP	1.4197	1.20222	0.771387	1.4445
b22	6	2	FP	1.37691	1.15725	1.93801	3.02855
b23	6	2	FP	1.64399	4.0595	3.00441	6.33043
b24	6	2	FP	22.8733	20.1298	17.9928	174.491
b25	6	2	FP	20.5459	14.1641	45.7461	119.945
b26	6	2	FP	22.7381	13.0748	11.438	36.1341
b01	6	2	FP	33.6803	73.7058	7.15555	18.0537
b02	6	2	FP	16.744	62.5694	12.616	14.3213
b03	6	2	FP	32.2799	33.2962	11.9306	23.1476
b04	6	2	FP	28.0708	7.28469	82.1337	67.9161
b05	6	2	FP	8.46986	3.78316	28.9063	67.3078
b06	6	2	FP	24.5322	6.92711	18.541	99.6581
b07	6	2	FP	51.9401	12.1302	130.766	158.885
b08	6	2	FP	17.8234	22.384	15.144	29.1227
b09	6	2	FP	9.53056	42.644	15.1449	59.4624
b10	6	2	FP	14.1024	6.83274	16.3005	40.6579
b11	6	2	FP	19.6366	30.7874	19.34	39.3157
b12	6	2	FP	21.4565	9.95819	39.373	38.7287
b13	6	2	FP	5.64774	0.861291	1.5105	1.12587
b14	6	2	FP	6.74453	10.773	26.758	39.2674
b15	6	2	FP	21.0238	7.03177	21.5738	44.3815
b16	6	2	FP	18.2457	23.1529	34.5626	31.835
b17	6	2	FP	12.6604	8.24331	27.75	36.0003
b18	6	2	FP	35.9163	29.5106	34.0108	38.4188
b19	6	2	FP	8.02632	4.79689	4.27995	10.7513
b20	6	2	FP	11.8537	15.6726	27.2049	8.1934
b21	6	2	FP	2.09659	0.152401	0.315034	0.928532
b22	6	2	FP	2.00417	1.34389	4.05674	4.22612
b23	6	2	FP	2.43362	5.70397	4.44552	1.96655
b24	6	2	FP	27.9474	13.4524	23.817	14.9525
b25	6	2	FP	16.3377	11.8769	45.5355	95.4489
b26	6	2	FP	27.4448	14.1338	8.72256	19.1568
b01	6	2	IP	48.1569	31.7849	14.195	16.5401
b02	6	2	IP	30.4615	44.2569	11.775	15.8186
b03	6	2	IP	10.948	47.2926	17.2195	31.305
b04	6	2	IP	50.7254	5.04539	22.3241	121.59
b05	6	2	IP	30.0547	5.95073	32.9027	408.356
b06	6	2	IP	21.721	2.48901	31.661	47.4095
b07	6	2	IP	22.1035	5.63597	90.4947	149.488
b08	6	2	IP	22.1724	12.5607	3.95697	7.29603
b09	6	2	IP	20.7848	69.3266	17.1326	65.0031
b10	6	2	IP	54.4384	14.1191	32.0046	73.1122
b11	6	2	IP	20.0588	22.9287	36.8068	50.1878
b12	6	2	IP	11.7436	6.25355	40.0015	48.8295
b13	6	2	IP	3.11471	0.853466	0.752126	0.928702
b14	6	2	IP	6.21313	6.24247	11.624	24.5979
b15	6	2	IP	32.7805	24.8301	17.6508	63.0866
b16	6	2	IP	25.3305	15.7624	51.9261	34.36
b17	6	2	IP	10.2719	5.54273	30.2657	37.6229
b18	6	2	IP	24.9695	13.8195	5.85055	11.5355
b19	6	2	IP	16.1577	6.85451	11.1926	12.2853
b20	6	2	IP	19.7618	4.78249	5.55444	20.4664
b21	6	2	IP	2.17944	1.50457	0.872742	2.98472
b22	6	2	IP	1.51683	0.878205	2.05289	7.60589
b23	6	2	IP	1.40804	3.45959	2.80472	5.28394
b24	6	2	IP	28.7747	22.638	13.6023	116.384
b25	6	2	IP	20.7981	15.6683	50.3923	136.551
b26	6	2	IP	22.0514	9.75912	8.45162	23.1972
b01	6	2	IP	24.3454	72.6725	7.19921	12.9458
b02	6	2	IP	10.8263	61.8902	12.2444	12.2565
b03	6	2	IP	31.5169	22.9664	8.01896	19.6924
b04	6	2	IP	27.2316	7.2108	77.9812	71.6697
b05	6	2	IP	9.07555	6.09315	27.6359	88.3856
b06	6	2	IP	24.0222	6.74365	15.4597	68.7296
b07	6	2	IP	49.5459	10.6543	147.674	176.949
b08	6	2	IP	16.6977	23.1596	8.07992	17.3182
b09	6	2	IP	9.94907	47.7209	18.678	65.5861
b10	6	2	IP	12.0671	7.22435	14.8668	37.1179
b11	6	2	IP	26.7008	45.2469	23.0099	52.8378
b12	6	2	IP	20.6345	9.32405	39.8071	38.8686
b13	6	2	IP	1.7147	0.447787	1.12155	0.856165
b14	6	2	IP	5.74649	11.2335	30.5643	16.347
b15	6	2	IP	13.44	6.88286	31.9772	43.3971
b16	6	2	IP	16.0846	21.1409	27.363	33.2424
b17	6	2	IP	13.6961	6.35684	28.4062	46.5986
b18	6	2	IP	29.6461	11.8165	7.70686	16.904
b19	6	2	IP	5.86762	3.99118	3.09933	10.6427
b20	6	2	IP	8.78066	9.39157	11.0108	7.16273
b21	6	2	IP	2.47235	0.177484	0.367404	1.56002
b22	6	2	IP	1.92724	1.22513	5.17107	4.38588
b23	6	2	IP	2.24283	5.28066	4.74417	1.77958
b24	6	2	IP	16.8624	11.6073	13.6444	9.14223
b25	6	2	IP	13.9371	10.2366	52.0163	113.837
b26	6	2	IP	20.9123	12.3061	5.9967	10.7469
b01	6	2	ICOa	54.6079	31.0283	14.4832	18.8928
b02	6	2	ICOa	35.1314	42.5163	13.3382	15.4402
b03	6	2	ICOa	14.1673	40.6977	16.736	30.7278
b04	6	2	ICOa	57.9551	5.70067	19.389	124.487
b05	6	2	ICOa	43.7353	6.91776	33.3713	424.158
b06	6	2	ICOa	16.7426	2.80204	31.442	33.7493
b07	6	2	ICOa	16.0555	6.77224	91.3332	154.503
b08	6	2	ICOa	21.4855	21.3322	4.0378	11.7686
b09	6	2	ICOa	21.6339	72.1825	16.3847	68.198
b10	6	2	ICOa	57.8065	15.2861	26.6477	49.7851
b11	6	2	ICOa	21.311	17.1647	36.3887	47.5107
b12	6	2	ICOa	14.0558	6.29643	40.1961	49.0025
b13	6	2	ICOa	0.919748	1.20904	2.42541	1.13299
b14	6	2	ICOa	6.32211	6.2178	11.7791	21.8638
b15	6	2	ICOa	33.7179	14.2853	9.43509	75.7555
b16	6	2	ICOa	23.6991	13.3388	32.8498	27.8341
b17	6	2	ICOa	9.58941	5.1452	27.6943	19.6698
b18	6	2	ICOa	36.5453	15.8009	5.08292	19.9408
b19	6	2	ICOa	12.0874	8.79795	13.2869	14.4607
b20	6	2	ICOa	29.6803	9.56505	6.08186	25.3589
b21	6	2	ICOa	2.54103	1.79138	0.905904	1.71098
b22	6	2	ICOa	2.16579	0.997251	2.91192	6.16371
b23	6	2	ICOa	1.41081	3.89966	2.88021	5.35285
b24	6	2	ICOa	30.8462	19.5069	13.6336	161.365
b25	6	2	ICOa	25.0457	21.4073	53.721	142.946
b26	6	2	ICOa	24.719	11.5547	8.68884	24.3706
b01	6	2	ICOa	30.3023	59.4131	6.70227	13.4832
b02	6	2	ICOa	12.2559	62.3756	11.9648	14.9381
b03	6	2	ICOa	34.617	21.4631	11.9595	18.6971
b04	6	2	ICOa	39.5213	10.4445	80.2229	73.2142
b05	6	2	ICOa	12.0884	4.03189	26.9223	79.0329
b06	6	2	ICOa	22.5682	6.82813	15.4417	62.6872
b07	6	2	ICOa	39.867	9.0467	149.348	176.404
b08	6	2	ICOa	17.2763	22.2807	11.2924	19.8543
b09	6	2	ICOa	9.7084	50.7351	28.3695	71.1808
b10	6	2	ICOa	13.4467	7.02648	15.7503	41.044
b11	6	2	ICOa	28.6322	31.5532	22.2723	39.388
b12	6	2	ICOa	21.0894	9.40709	40.0094	39.125
b13	6	2	ICOa	0.799647	0.589855	1.09118	1.04356
b14	6	2	ICOa	4.13667	11.329	29.1711	17.2594
b15	6	2	ICOa	19.9257	6.20615	16.8839	63.7422
b16	6	2	ICOa	18.6375	17.0168	21.4597	38.093
b17	6	2	ICOa	30.782	6.01568	33.817	30.5515
b18	6	2	ICOa	9.09928	19.617	22.4226	20.2465
b19	6	2	ICOa	6.97074	4.37697	3.63934	10.761
b20	6	2	ICOa	9.23139	12.1067	14.0118	9.61333
b21	6	2	ICOa	2.05498	0.135873	0.407061	0.864429
b22	6	2	ICOa	1.93562	1.31054	8.01505	5.01764
b23	6	2	ICOa	2.03542	4.74657	4.85576	1.838
b24	6	2	ICOa	14.1195	13.6828	17.7615	29.0839
b25	6	2	ICOa	14.2981	11.1741	54.425	115.97
b26	6	2	ICOa	22.7743	13.887	6.73494	11.2369
b01	6	2	ICOb	51.6967	41.8766	22.9068	21.6972
b02	6	2	ICOb	34.2574	41.7665	11.8381	11.7146
b03	6	2	ICOb	26.9873	42.4764	15.071	31.0858
b04	6	2	ICOb	60.041	6.4541	19.4987	126.314
b05	6	2	ICOb	17.2062	7.78878	33.4064	372.479
b06	6	2	ICOb	16.7102	4.94717	32.6739	24.3346
b07	6	2	ICOb	32.9714	7.29948	93.9233	159.456
b08	6	2	ICOb	20.6094	25.8369	4.18175	8.56758
b09	6	2	ICOb	24.1126	71.9766	15.8539	66.6452
b10	6	2	ICOb	61.3719	14.9658	25.4199	51.4331
b11	6	2	ICOb	20.922	20.7313	36.6691	41.6935
b12	6	2	ICOb	18.0929	6.19383	40.5007	48.7824
b13	6	2	ICOb	2.46527	0.885056	0.787954	0.716121
b14	6	2	ICOb	18.815	6.10646	10.2465	8.62354
b15	6	2	ICOb	30.8582	18.0458	11.6311	62.4536
b16	6	2	ICOb	23.7869	12.4039	35.5845	25.7457
b17	6	2	ICOb	12.8611	5.6947	28.0298	11.2671
b18	6	2	ICOb	8.02032	13.9688	5.30159	30.6907
b19	6	2	ICOb	15.2538	10.0927	13.5178	9.93097
b20	6	2	ICOb	21.5352	5.85729	5.36036	24.3488
b21	6	2	ICOb	0.772177	1.10933	0.727956	1.49692
b22	6	2	ICOb	2.61086	1.10329	4.16145	6.40551
b23	6	2	ICOb	1.24794	4.09926	2.98545	5.48291
b24	6	2	ICOb	34.1602	21.2105	13.943	166.254
b25	6	2	ICOb	29.3331	19.0343	53.4958	145.835
b26	6	2	ICOb	22.6318	11.9288	8.85026	17.4525
b01	6	2	ICOb	31.7288	61.638	8.02808	13.8191
b02	6	2	ICOb	11.096	66.0295	12.0825	17.4842
b03	6	2	ICOb	53.8114	36.1158	7.70261	19.9848
b04	6	2	ICOb	25.3533	8.41555	79.8796	73.7654
b05	6	2	ICOb	8.08672	3.42807	25.3018	80.9821
b06	6	2	ICOb	20.8615	6.65002	15.0501	55.0688
b07	6	2	ICOb	37.1827	11.3228	153.777	185.653
b08	6	2	ICOb	15.3656	21.9058	4.18295	16.7867
b09	6	2	ICOb	9.79649	50.3439	19.6904	69.1387
b10	6	2	ICOb	12.8865	5.81827	13.4718	43.2134
b11	6	2	ICOb	25.2786	40.0205	17.4614	47.8155
b12	6	2	ICOb	21.3858	9.15848	40.5163	39.3782
b13	6	2	ICOb	1.07765	1.07843	1.13021	0.888633
b14	6	2	ICOb	19.4358	10.6623	25.9325	11.851
b15	6	2	ICOb	19.5158	6.4964	22.0968	65.8903
b16	6	2	ICOb	19.0112	17.3681	22.1179	32.3146
b17	6	2	ICOb	33.9499	6.03584	40.3538	34.726
b18	6	2	ICOb	3.97017	15.9014	18.8279	45.3824
b19	6	2	ICOb	5.78738	4.4505	3.20897	12.9855
b20	6	2	ICOb	7.618	14.1958	12.3162	10.0589
b21	6	2	ICOb	1.36273	0.169109	0.322005	0.696007
b22	6	2	ICOb	2.34179	1.9348	15.9581	8.46223
b23	6	2	ICOb	1.86506	5.0784	5.1371	1.92614
b24	6	2	ICOb	13.938	14.2751	17.9911	33.1497
b25	6	2	ICOb	14.932	11.5148	56.5507	119.585
b26	6	2	ICOb	18.7681	15.5669	10.3592	14.2596
b01	6	2	FCT	35.8242	38.1737	13.0769	19.3569
b02	6	2	FCT	35.6206	43.3991	13.1935	9.20225
b03	6	2	FCT	23.8704	45.9253	19.876	32.9629
b04	6	2	FCT	50.4403	6.34618	20.2868	126.913
b05	6	2	FCT	27.9275	10.7958	34.2456	189.53
b06	6	2	FCT	19.5243	2.75795	33.0012	63.368
b07	6	2	FCT	21.8222	5.04616	95.7012	163.832
b08	6	2	FCT	20.6094	25.8369	4.18175	8.56758
b09	6	2	FCT	31.4911	79.3729	17.8794	71.6035
b10	6	2	FCT	47.264	16.3676	29.5204	97.6874
b11	6	2	FCT	21.7426	22.1969	43.21	69.8707
b12	6	2	FCT	12.5666	6.43766	45.3482	53.4127
b13	6	2	FCT	2.82489	1.56204	0.802793	0.750145
b14	6	2	FCT	12.3341	7.60348	10.4126	8.29534
b15	6	2	FCT	26.3093	14.9621	9.77201	61.675
b16	6	2	FCT	25.1735	13.1763	36.3675	28.8957
b17	6	2	FCT	13.3134	6.00656	31.7206	11.4004
b18	6	2	FCT	22.3113	17.9886	7.39431	25.4933
b19	6	2	FCT	17.3573	10.1027	12.2824	8.76794
b20	6	2	FCT	31.3263	9.88904	8.12345	54.964
b21	6	2	FCT	1.62429	0.935911	0.703492	2.15654
b22	6	2	FCT	2.68026	1.58117	3.62185	5.60755
b23	6	2	FCT	1.33594	4.00015	3.10034	5.93036
b24	6	2	FCT	37.5249	20.4943	15.6405	171.188
b25	6	2	FCT	22.9675	22.8695	57.8929	146.86
b26	6	2	FCT	19.4167	12.796	9.01658	44.9442
b01	6	2	FCT	24.9664	55.913	4.07599	12.8141
b02	6	2	FCT	17.814	58.4868	12.9279	12.6829
b03	6	2	FCT	45.3609	36.2674	9.8303	20.8181
b04	6	2	FCT	37.0334	8.52044	79.4807	74.76
b05	6	2	FCT	22.282	3.55182	28.3027	76.5067
b06	6	2	FCT	34.392	6.78633	15.5106	93.986
b07	6	2	FCT	38.7147	8.84725	157.199	195.853
b08	6	2	FCT	15.3656	21.9058	4.18295	16.7867
b09	6	2	FCT	10.1321	53.9123	19.9044	76.0009
b10	6	2	FCT	12.1779	6.46167	13.7994	41.0922
b11	6	2	FCT	31.1008	41.8412	22.5567	50.162
b12	6	2	FCT	19.3995	10.2049	39.7129	39.3609
b13	6	2	FCT	2.46806	1.03747	1.20685	0.945539
b14	6	2	FCT	8.78006	9.59827	25.2959	24.5825
b15	6	2	FCT	18.8852	6.31278	18.1939	44.6901
b16	6	2	FCT	17.1049	17.6247	21.7636	31.9904
b17	6	2	FCT	22.2167	6.28604	36.0572	35.5157
b18	6	2	FCT	14.038	22.729	21.8733	32.8157
b19	6	2	FCT	6.67102	4.46967	3.45039	12.8894
b20	6	2	FCT	11.5288	9.18633	33.8635	10.6483
b21	6	2	FCT	2.04736	0.144312	0.358733	1.03521
b22	6	2	FCT	1.5762	1.56409	11.4744	5.70633
b23	6	2	FCT	2.13625	4.88348	5.24816	2.5297
b24	6	2	FCT	23.1666	12.2526	18.6798	26.05
b25	6	2	FCT	14.4278	12.4182	58.1825	131.49
b26	6	2	FCT	19.7546	14.5447	8.85581	29.1015
b01	6	3	IAP	46.5487	31.5574	13.7296	18.3108
b02	6	3	IAP	33.8722	47.5127	20.5121	16.2368
b03	6	3	IAP	18.614	45.3157	19.4271	33.7655
b04	6	3	IAP	53.9725	6.21309	22.8761	127.574
b05	6	3	IAP	26.2648	11.4964	35.2245	495.401
b06	6	3	IAP	17.4667	5.68899	30.364	76.9949
b07	6	3	IAP	26.5138	5.78493	97.8129	168.273
b08	6	3	IAP	22.0333	21.475	4.59378	7.56568
b09	6	3	IAP	28.896	73.6231	18.5761	71.3516
b10	6	3	IAP	46.2955	17.0202	25.0967	71.7214
b11	6	3	IAP	21.969	22.5396	41.6125	63.3328
b12	6	3	IAP	11.1993	6.3432	40.6955	49.2552
b13	6	3	IAP	1.63647	1.07768	0.817371	0.874646
b14	6	3	IAP	8.79556	8.71001	12.0464	24.6231
b15	6	3	IAP	61.0571	15.0407	9.59115	55.5569
b16	6	3	IAP	22.272	11.8001	29.264	35.3535
b17	6	3	IAP	8.23903	5.3303	28.7482	13.1608
b18	6	3	IAP	45.0797	11.4194	6.62719	40.244
b19	6	3	IAP	44.6527	5.68601	16.3388	8.0576
b20	6	3	IAP	21.9897	10.2313	6.34388	26.7497
b21	6	3	IAP	2.27329	1.06581	0.713457	1.64623
b22	6	3	IAP	1.71287	1.2956	2.50422	7.31238
b23	6	3	IAP	1.61649	4.11752	3.19067	7.7507
b24	6	3	IAP	28.5919	21.6065	13.9728	140.756
b25	6	3	IAP	19.9626	17.9039	56.073	153.948
b26	6	3	IAP	18.2506	11.3004	8.32395	18.1216
b01	6	3	IAP	26.7885	60.4048	5.57744	11.0131
b02	6	3	IAP	16.7153	65.3132	13.3104	14.6577
b03	6	3	IAP	37.5206	23.9883	10.2742	21.491
b04	6	3	IAP	33.1786	8.39232	79.2844	75.0974
b05	6	3	IAP	13.4556	4.15235	28.172	97.332
b06	6	3	IAP	18.6166	6.96244	15.0725	65.819
b07	6	3	IAP	46.1273	8.79683	160.39	196.077
b08	6	3	IAP	15.285	22.1873	12.1522	19.097
b09	6	3	IAP	12.282	54.6478	21.0603	75.5876
b10	6	3	IAP	13.6415	8.74409	13.3315	37.9193
b11	6	3	IAP	21.8378	44.7925	23.3891	52.2232
b12	6	3	IAP	21.4177	9.79917	39.831	39.4793
b13	6	3	IAP	2.24384	0.675475	1.18669	0.94635
b14	6	3	IAP	6.42741	9.92597	22.5086	26.8719
b15	6	3	IAP	16.8475	5.9238	17.3475	22.0391
b16	6	3	IAP	11.0216	13.8458	17.3639	37.3931
b17	6	3	IAP	10.6069	5.8989	27.298	149.67
b18	6	3	IAP	48.1691	15.6655	8.71115	29.6193
b19	6	3	IAP	10.1452	4.00076	4.005	7.58844
b20	6	3	IAP	10.8419	11.4258	11.309	9.05396
b21	6	3	IAP	1.91383	0.165175	0.365677	0.746792
b22	6	3	IAP	1.54486	1.29284	5.41477	4.1376
b23	6	3	IAP	2.13358	6.03835	5.44012	2.07447
b24	6	3	IAP	14.5456	9.71308	14.504	8.98093
b25	6	3	IAP	13.6328	10.9293	59.3939	126.024
b26	6	3	IAP	20.0191	13.7837	6.73268	11.5234
b01	6	3	ICT	51.5079	37.2425	17.003	20.8601
b02	6	3	ICT	32.4475	45.7259	20.5755	15.263
b03	6	3	ICT	20.0635	47.8039	22.115	35.6008
b04	6	3	ICT	61.7071	6.61614	22.4357	129.115
b05	6	3	ICT	34.0338	10.4032	34.4486	471.609
b06	6	3	ICT	17.3311	8.07291	32.6059	61.0506
b07	6	3	ICT	30.7174	6.07635	98.9922	173.578
b08	6	3	ICT	22.4998	29.4204	4.8954	7.38937
b09	6	3	ICT	32.7911	72.2573	17.0536	69.7262
b10	6	3	ICT	64.1199	16.4672	24.3233	56.0134
b11	6	3	ICT	21.0577	21.3234	44.1855	69.2096
b12	6	3	ICT	11.442	6.24753	40.6878	49.2235
b13	6	3	ICT	2.56583	1.00456	0.894313	0.741423
b14	6	3	ICT	20.9209	7.38873	9.7153	22.9876
b15	6	3	ICT	36.0955	16.0306	10.3041	40.6847
b16	6	3	ICT	24.1622	12.2268	30.7417	37.8499
b17	6	3	ICT	7.96672	5.04707	26.83	11.3081
b18	6	3	ICT	8.27125	16.3143	7.60096	8.77156
b19	6	3	ICT	20.3981	7.52007	15.2059	9.97051
b20	6	3	ICT	31.1561	9.21054	6.39469	33.8517
b21	6	3	ICT	0.990623	1.17026	0.698308	1.51175
b22	6	3	ICT	1.62082	1.30181	3.21268	8.11421
b23	6	3	ICT	1.88043	4.15479	3.25391	7.66005
b24	6	3	ICT	28.8698	24.3136	15.9599	106.564
b25	6	3	ICT	21.2012	20.1838	59.248	157.927
b26	6	3	ICT	19.8378	12.3175	10.4718	18.2445
b01	6	3	ICT	36.6587	68.3245	5.77769	11.9291
b02	6	3	ICT	18.4902	56.5369	14.5102	14.1348
b03	6	3	ICT	44.7871	38.5683	14.791	23.5395
b04	6	3	ICT	37.9431	8.54723	80.8381	75.9065
b05	6	3	ICT	15.1507	5.73826	29.3298	98.0016
b06	6	3	ICT	29.6274	7.83203	16.1862	71.9837
b07	6	3	ICT	54.9008	11.8618	162.66	200.6
b08	6	3	ICT	24.383	23.7751	19.3421	23.4448
b09	6	3	ICT	11.5587	54.2108	25.6302	73.5884
b10	6	3	ICT	13.0448	10.0042	13.5796	40.2389
b11	6	3	ICT	27.8327	40.1988	21.8264	47.3333
b12	6	3	ICT	21.7041	9.8061	39.9315	39.5822
b13	6	3	ICT	2.42453	0.912516	1.26043	1.12788
b14	6	3	ICT	6.95836	10.3691	19.4313	29.5462
b15	6	3	ICT	14.6705	6.20721	18.6257	28.7527
b16	6	3	ICT	13.3001	14.4718	18.6321	24.8951
b17	6	3	ICT	4.94201	5.99405	26.8483	82.6534
b18	6	3	ICT	20.5712	14.236	11.2859	22.1993
b19	6	3	ICT	11.439	3.86542	4.42392	9.51947
b20	6	3	ICT	11.2835	17.1856	14.2063	11.8761
b21	6	3	ICT	2.69394	0.23407	0.394975	0.994068
b22	6	3	ICT	2.1351	1.67471	10.1573	5.77917
b23	6	3	ICT	3.13365	6.3094	5.63361	2.14059
b24	6	3	ICT	22.787	11.153	14.5138	8.13457
b25	6	3	ICT	17.2329	11.7239	60.5521	130.318
b26	6	3	ICT	26.485	14.6779	8.27899	12.0466
b01	6	3	FP	57.4346	32.4307	16.5981	21.4497
b02	6	3	FP	37.3449	42.794	17.6975	17.5956
b03	6	3	FP	24.4879	48.0731	21.1225	34.1877
b04	6	3	FP	50.1876	7.46109	23.2988	128.703
b05	6	3	FP	10.0725	9.75912	34.5291	419.877
b06	6	3	FP	16.8226	6.77002	32.8215	63.3209
b07	6	3	FP	17.7893	5.79362	99.8901	174.882
b08	6	3	FP	23.1506	26.7857	4.3459	7.15089
b09	6	3	FP	32.009	77.7699	18.9503	73.2378
b10	6	3	FP	59.2934	17.3297	24.0615	41.289
b11	6	3	FP	21.3537	17.8237	40.7346	62.1311
b12	6	3	FP	13.4862	6.29962	40.7336	49.544
b13	6	3	FP	2.79315	1.00337	1.02756	0.884051
b14	6	3	FP	18.4256	8.53554	20.0027	21.8433
b15	6	3	FP	35.2965	15.3211	11.3575	52.7866
b16	6	3	FP	28.5176	16.8091	34.7403	35.7586
b17	6	3	FP	14.0952	7.30583	34.6016	39.2512
b18	6	3	FP	39.0507	14.6838	6.46458	8.45294
b19	6	3	FP	10.9318	5.8969	16.0135	7.9213
b20	6	3	FP	33.824	8.44473	5.97658	19.9834
b21	6	3	FP	2.00002	1.38857	0.769635	1.57375
b22	6	3	FP	1.50908	1.14962	2.05077	4.901
b23	6	3	FP	1.71761	4.35659	3.63595	7.73233
b24	6	3	FP	33.5903	22.5114	18.6698	140.134
b25	6	3	FP	22.1532	19.5474	59.2016	156.004
b26	6	3	FP	19.2659	14.1998	13.6316	19.488
b01	6	3	FP	35.6146	82.3553	6.56004	14.7904
b02	6	3	FP	11.1768	65.007	13.2213	14.2876
b03	6	3	FP	43.554	27.9178	11.2057	22.3432
b04	6	3	FP	29.4827	8.55693	78.6087	75.8261
b05	6	3	FP	3.97538	3.8322	27.6766	96.974
b06	6	3	FP	20.858	6.61958	16.0903	94.4195
b07	6	3	FP	47.1764	12.8234	164.189	198.966
b08	6	3	FP	21.4253	23.7835	17.8846	26.4254
b09	6	3	FP	10.1704	56.7961	23.2759	77.8822
b10	6	3	FP	15.2006	8.86061	13.3886	36.9775
b11	6	3	FP	22.6757	33.9624	21.0777	42.0367
b12	6	3	FP	20.386	9.28574	40.0151	39.7795
b13	6	3	FP	2.16164	1.07817	1.12067	0.937564
b14	6	3	FP	5.44556	9.38258	20.9445	26.6169
b15	6	3	FP	18.1199	6.23649	17.8524	29.5525
b16	6	3	FP	20.174	16.8328	20.7479	33.3839
b17	6	3	FP	5.58448	5.81917	33.235	39.2012
b18	6	3	FP	17.0522	11.9697	8.05546	14.1798
b19	6	3	FP	9.66832	4.04879	3.62559	7.01433
b20	6	3	FP	12.5112	15.3051	9.07966	11.491
b21	6	3	FP	1.99797	0.22143	0.35717	0.974661
b22	6	3	FP	1.83163	1.30338	4.38313	4.71185
b23	6	3	FP	3.0611	5.74621	5.84657	2.32979
b24	6	3	FP	24.8865	10.325	18.7274	11.813
b25	6	3	FP	18.2912	11.5059	61.5082	132.327
b26	6	3	FP	23.364	14.9408	7.63898	12.7764
b01	6	3	IP	46.5132	31.0323	14.5319	18.4152
b02	6	3	IP	34.1592	41.2605	13.1455	21.9164
b03	6	3	IP	14.0971	52.4657	20.4803	35.0967
b04	6	3	IP	50.9402	5.6213	23.6274	131.047
b05	6	3	IP	14.1173	4.11932	34.9743	156.475
b06	6	3	IP	17.7262	2.53678	33.8989	17.2096
b07	6	3	IP	15.4805	6.09399	107.903	178.663
b08	6	3	IP	21.8934	16.6345	3.45822	6.88904
b09	6	3	IP	22.4285	74.7135	19.0099	77.8618
b10	6	3	IP	46.5862	12.9559	21.0792	36.6958
b11	6	3	IP	16.1964	20.9704	38.404	72.6008
b12	6	3	IP	11.912	6.25386	40.9349	49.6637
b13	6	3	IP	2.06546	1.10094	0.853618	1.81698
b14	6	3	IP	9.20599	9.03184	13.5064	22.6417
b15	6	3	IP	37.2949	14.2592	9.08298	61.4999
b16	6	3	IP	24.258	14.7252	66.1021	30.3071
b17	6	3	IP	12.7446	5.5954	27.9824	41.5788
b18	6	3	IP	8.10943	13.1736	4.82341	32.5312
b19	6	3	IP	15.3521	5.52624	11.4648	6.60938
b20	6	3	IP	21.4356	5.37021	5.52874	22.1146
b21	6	3	IP	1.57414	1.54414	1.20567	4.07129
b22	6	3	IP	1.89502	0.760258	2.51963	8.97915
b23	6	3	IP	1.9986	4.30445	3.56822	7.10227
b24	6	3	IP	17.7966	16.7602	11.2473	114.634
[truncated: 184 more rows]

## Sheet: Viena Test System
participant	training session	MT	ME	PE		ED	EP		MTA	MTR		MMT	MRT
b01	1	47.87	4.22	8.82		126.824	38.432		2.689	3.806		230	626
b02	1	59.03	10.73	18.17		134.231	40.676		2.283	2.693		279	489
b03	1	19.45	0.3	1.55		46.838	14.193		1.85	2.133		204	391
b04	1	25.69	1.68	6.53		79.513	24.095		2.405	2.787		149	473
b05	1	32.84	1	3.06		150.71	45.67		2.238	2.543		108	489
b06	1	33.1	0.85	2.57		73.321	22.218		1.71	1.881		142	518
b07	1	20.5	5.07	24.71		77.53	23.494		1.7	2.452		267	421
b08	1	31.69	5.46	17.24		234.632	71.101		3.683	5.015		266	550
b09	1	34.88	2.51	7.19		143.102	43.364		2.226	3.392		216	452
b10	1	25.07	1.53	6.11		128.937	39.072		1.937	2.215		203	538
b11	1	22.47	7.34	32.67		247.582	75.025		2.764	3.268		273	386
b12	1	46.61	10.69	22.94		141.234	42.798		2.266	2.955		351	664
b13	1	24.58	1.52	6.19		40.359	12.23		2.794	3.118		143	476
b14	1	30.68	1.87	6.09		71.096	21.544		2.293	2.347		228	415
b15	1	65.25	3.05	4.67		118.502	35.91		2.99	3.226		174	535
b16	1	49.57	6.34	12.79		162.69	49.3		2.042	2.495		305	443
b17	1	21.37	1	4.7		76.791	23.27		3.48	4.941		158	408
b18	1	18.85	4.07	21.59		98.005	29.698		2.34	3.097		215	535
b19	1	30.7	2.77	9.01		79.174	23.992		3.801	5.068		179	443
b20	1	53.69	1.23	2.28		108.263	32.807		2.969	3.469		227	401
b21	1	34.41	0.16	0.46		93.373	28.295		2.834	3.741		228	383
b22	1	33.71	0.5	1.48		44.673	13.537		4.216	3.828		201	449
b23	1	18.12	1.95	10.73		45.819	13.885		2.338	3.176		243	508
b24	1	78.45	0.39	0.49		86.405	26.183		2.004	2.57		291	480
b25	1	27.61	1.85	6.7		51.243	15.528		2.08	3.203		147	465
b26	1	37.47	3.93	10.49		91.869	27.839		2.519	3.972		152	509
b01	6	35.77	0.92	2.56		117.606	35.638		2.547	3.598		254	640
b02	6	32.22	4.49	13.93		173.015	52.429		2.33	3.089		272	477
b03	6	20.2	0.15	0.76		42.54	12.891		1.663	1.976		200	367
b04	6	24.47	0.46	1.86		40.5	12.273		2	2.805		178	421
b05	6	36.65	0.28	0.77		67.576	20.478		2.522	3.093		130	475
b06	6	12.36	0.65	5.25		77.031	23.343		1.592	1.933		184	552
b07	6	24.35	0.42	1.73		56.872	17.234		2.522	3.093		314	377
b08	6	19.17	2.47	12.88		187.339	56.769		2.874	3.464		313	574
b09	6	27.17	0.67	2.45		122.05	36.985		2.257	2.541		258	460
b10	6	25.27	0.79	3.13		105.047	31.832		1.936	2.156		252	447
b11	6	24.72	1.94	7.86		160.173	48.537		2.379	2.944		237	489
b12	6	28.13	0.79	2.82		121.888	36.936		2.456	2.829		366	615
b13	6	38.58	1.49	3.85		44.491	13.482		2.441	3.582		166	317
b14	6	27.45	0.99	3.59		82.431	24.979		2.372	2.804		357	549
b15	6	28.57	0.61	2.13		103.18	31.267		2.62	3.391		206	508
b16	6	25.52	1.27	4.96		92.775	28.114		1.822	1.613		325	471
b17	6	31.58	0.44	1.4		55.677	16.872		2.822	3.465		133	377
b18	6	22.15	1.49	6.75		54.209	16.427		2.163	2.484		198	467
b19	6	22.42	0.74	3.32		52.826	16.008		2.855	3.787		211	338
b20	6	39.22	0.22	0.56		102.163	30.958		3.186	4.243		263	499
b21	6	20.42	0.1	0.5		72.044	21.832		2.481	2.766		217	396
b22	6	35.84	0.05	0.14		37.781	11.449		3.008	3.791		220	443
b23	6	13.83	0.32	2.3		33.114	10.035		2.51	2.614		207	478
b24	6	64.5	0.22	0.34		87.931	26.646		2.093	2.427		369	377
b25	6	21.76	0.3	1.37		45.403	13.758		2.151	2.872		167	540
b26	6	29.56	1.34	4.52		67.381	20.418		2.141	3.125		168	514
